# Supplementary material for: Interred mechanisms of resistance and host immune evasion revealed through network-connectivity analysis of M. tuberculosis complex graph pangenome
Source: mSystems. 2025 Mar 6;10(4):e00499-24. doi: 10.1128/msystems.00499-24 (PMC12013269; doi:10.1128/msystems.00499-24)
Supplement: Data Set S1 — Published Mtb pangenomes. [file msystems.00499-24-s0001.xls]

## Sheet: Supplemental Data File 5
Supplemental Data File: Table summarizing previously published studies incorporating M. tuberculosis pangenome analyses
Angle	PMID	Title
Human Adapted Strains/ comparing to BCG to assess virulence	33924811	Pan and Core Genome Analysis of 183 Mycobacterium tuberculosis Strains Revealed a High Inter-Species Diversity among the Human Adapted Strains
Extrapulmonary plus pulmonary strains	37374997	Pangenome Reconstruction of Mycobacterium tuberculosis as a Guide to Reveal Genomic Features Associated with Strain Clinical Phenotype
Extensive Drug Resistance	30618776	Genome Sequences and Comparative Analysis of Two Extended-Spectrum Extensively-Drug Resistant Mycobacterium tuberculosis Strains
Focus on Manila strain of lineage 1 with lineages 2-4 and variants that distinguished this strain to H37Rv and Beijing	28394899	Genomic analyses of the ancestral Manila family of Mycobacterium tuberculosis
Bovis sp38 Brazil + 31 M. bovis, 32 M. bovis BCG, and 23 Mycobacterium tuberculosis genomes(lineages 1234) available in GenBank comparative genomic analysis; showed pseudogenization of M bovis genome and developed potential snp based based method for organizing Bovis isolates rather than animal isolated from.	29259589	Complete Genome Sequencing of Mycobacterium bovis SP38 and Comparative Genomics of Mycobacterium bovis and M. tuberculosis Strains
quantifying and predicting possible functions of MTBC and Mycobacterium canettii pseudogenes	36250787	The rate and role of pseudogenes of the Mycobacterium tuberculosis complex
Drug Discovery	33213029	Pangenome Analysis of Mycobacterium tuberculosis Reveals Core-Drug Targets and Screening of Promising Lead Compounds for Drug Discovery
Lineage 5	34241588	Mycobacterium tuberculosis complex lineage 5 exhibits high levels of within-lineage genomic diversity and differing gene content compared to the type strain H37Rv
antibiotic resistance/ML	30333483	Machine learning and structural analysis of Mycobacterium tuberculosis pan-genome identifies genetic signatures of antibiotic resistance
bovis, canetti, mtb,	25853708	Comparative whole-genome analysis of clinical isolates reveals characteristic architecture of Mycobacterium tuberculosis pangenome
Bovis	35763423	A critical evaluation of Mycobacterium bovis pangenomics, with reference to its utility in outbreak investigation
Lineage 4 Medellin Columbia	36687645	Pan-genome association study of Mycobacterium tuberculosis lineage-4 revealed specific genes related to the high and low prevalence of the disease in patients from the North-Eastern area of Medellín, Colombia
Unique Genes/CNV	30177918	Pan-Genomic Study of Mycobacterium tuberculosis Reflecting the Primary/Secondary Genes, Generality/Individuality, and the Interconversion Through Copy Number Variations
Bovis	36677470	Features of Mycobacterium bovis Complete Genomes Belonging to 5 Different Lineages
Signatures of diversification	38230932	Diversification of gene content in the Mycobacterium tuberculosis complex is determined by phylogenetic and ecological signatures
Bovis	34714230	The open pan-genome architecture and virulence landscape of Mycobacterium bovis
accessory genome only	38585972	Analysis of the limited M. tuberculosis accessory genome reveals potential pitfalls of pan-genome analysis approaches
M. Marinum	30104693	Extensive genomic diversity among Mycobacterium marinum strains revealed by whole genome sequencing
Pangenome effect on metagenomics	38573185	Pangenome databases improve host removal and mycobacteria classification from clinical metagenomic data
GWAS avium with certain disease	33547057	Evolutionary genomic and bacteria GWAS analysis of Mycobacterium avium subsp. paratuberculosis and dairy cattle Johne's disease phenotypes
Pangenome of resistomes	38385476	Pangenomic analyses of tuberculosis strains to identify resistomes using computational approaches
intracellulare	33823816	Comparative genomic analysis of Mycobacterium intracellulare: implications for clinical taxonomic classification in pulmonary Mycobacterium avium-intracellulare complex disease
orygis	38188626	Whole genome sequencing and comparative genomics of Mycobacterium orygis isolated from different animal hosts to identify specific diagnostic markers
therapeutic targets proteins docking	38740859	Exploring optimal drug targets through subtractive proteomics analysis and pangenomic insights for tailored drug design in tuberculosis
lineage 5	28043631	The First population structure and comparative genomics analysis of Mycobacterium africanum strains from Ghana reveals higher diversity of Lineage 5
avium	28045086	Comparative genome analyses of Mycobacterium avium reveal genomic features of its subspecies and strains that cause progression of pulmonary disease
gene loss clonal species	26163675	Gene Loss Dominates As a Source of Genetic Variation within Clonal Pathogenic Bacterial Species
plasmids	26748339	Mycobacterial Pan-Genome Analysis Suggests Important Role of Plasmids in the Radiation of Type VII Secretion Systems
absessus	24515248	Genomic reconnaissance of clinical isolates of emerging human pathogen Mycobacterium abscessus reveals high evolutionary potential
cutaneous tb	37266022	Genomic characteristics of Mycobacterium tuberculosis isolates of cutaneous tuberculosis
lineage 5	34241588	Mycobacterium tuberculosis complex lineage 5 exhibits high levels of within-lineage genomic diversity and differing gene content compared to the type strain H37Rv
Bovis	36677470	Features of Mycobacterium bovis Complete Genomes Belonging to 5 Different Lineages
