# Supplementary material for: Interred mechanisms of resistance and host immune evasion revealed through network-connectivity analysis of M. tuberculosis complex graph pangenome
Source: mSystems. 2025 Mar 6;10(4):e00499-24. doi: 10.1128/msystems.00499-24 (PMC12013269; doi:10.1128/msystems.00499-24)
Supplement: Data Set S2 — List of all genes present in pangenomes. [file msystems.00499-24-s0002.xlsx]

## Sheet: Pangenome- Full genes
Supplemental Data: List of genes present in full pangenome of 110 Mycobacterium tuberculosis isolates as identified by Panaroo
Gene	Non-unique Gene name	Annotation	No. isolates	No. sequences	Avg sequences per isolate	Genome Fragment	Order within Fragment	Accessory Fragment	Accessory Order with Fragment	QC	Min group size nuc	Max group size nuc	Avg group size nuc
vapB13	vapB13	hypothetical protein	110	110	1	1	4324	NA	NA	NA	264	264	264
Rv0898c	Rv0898c	hypothetical protein	110	110	1	1	4323	NA	NA	NA	264	264	264
acpA	acpA	hypothetical protein	110	110	1	1	4322	NA	NA	NA	264	264	264
rpsR2	rpsR2	hypothetical protein	110	110	1	1	4320	NA	NA	NA	267	267	267
Rv1083	Rv1083	hypothetical protein	110	110	1	1	4319	NA	NA	NA	267	267	267
Rv0569	Rv0569	hypothetical protein	110	110	1	1	4318	NA	NA	NA	267	267	267
Rv2828A	Rv2828A	hypothetical protein	110	110	1	1	4315	NA	NA	NA	270	270	270
rpsO	rpsO	hypothetical protein	110	110	1	1	4314	NA	NA	NA	270	270	270
vapB42	vapB42	hypothetical protein	110	110	1	1	4313	NA	NA	NA	270	270	270
Rv2312	Rv2312	hypothetical protein	110	110	1	1	4312	NA	NA	NA	270	270	270
Rv1766	Rv1766	hypothetical protein	110	110	1	1	4310	NA	NA	NA	270	270	270
relB	relB	hypothetical protein	110	110	1	1	4309	NA	NA	NA	270	270	270
Rv2422	Rv2422	hypothetical protein	110	110	1	1	4306	NA	NA	NA	273	273	273
vapB35	vapB35	hypothetical protein	110	110	1	1	4304	NA	NA	NA	273	273	273
vapB8	vapB8	hypothetical protein	110	110	1	1	4302	NA	NA	NA	273	273	273
relJ	relJ	hypothetical protein	110	110	1	1	4299	NA	NA	NA	276	276	276
Rv0879c	Rv0879c	hypothetical protein	110	110	1	1	4298	NA	NA	NA	276	276	276
stf0	stf0	hypothetical protein	110	110	1	1	4297	NA	NA	NA	501	804	801.245
moaD2	moaD2	hypothetical protein	110	110	1	1	4292	NA	NA	NA	279	279	279
Rv0544c	Rv0544c	hypothetical protein	110	110	1	1	4291	NA	NA	NA	279	279	279
Rv3269	Rv3269	hypothetical protein	110	110	1	1	4290	NA	NA	NA	282	282	282
acyP	acyP	hypothetical protein	110	110	1	1	4289	NA	NA	NA	282	282	282
relF	relF	hypothetical protein	110	110	1	1	4288	NA	NA	NA	282	282	282
Rv2632c	Rv2632c	hypothetical protein	110	110	1	1	4287	NA	NA	NA	282	282	282
hisE	hisE	hypothetical protein	110	110	1	1	4285	NA	NA	NA	282	282	282
rpsS	rpsS	hypothetical protein	110	110	1	1	4283	NA	NA	NA	282	282	282
crgA	crgA	hypothetical protein	110	110	1	1	4282	NA	NA	NA	282	282	282
Rv3851	Rv3851	hypothetical protein	110	110	1	1	4281	NA	NA	NA	285	285	285
PE33	PE33	hypothetical protein	110	110	1	1	4280	NA	NA	NA	285	285	285
rpmB1	rpmB1	hypothetical protein	110	110	1	1	4278	NA	NA	NA	285	285	285
esxA	esxA	hypothetical protein	110	110	1	1	4274	NA	NA	NA	288	288	288
vapB41	vapB41	hypothetical protein	110	110	1	1	4273	NA	NA	NA	288	288	288
Rv2146c	Rv2146c	Possible conserved transmembrane protein	110	110	1	1	4271	NA	NA	NA	291	291	291
Rv2433c	Rv2433c	hypothetical protein	110	110	1	1	4268	NA	NA	NA	291	291	291
esxH	esxH	hypothetical protein	110	110	1	1	4267	NA	NA	NA	291	291	291
ricR	ricR	hypothetical protein	110	110	1	1	4266	NA	NA	NA	291	291	291
rpsF	rpsF	hypothetical protein	110	110	1	1	4265	NA	NA	NA	291	291	291
Rv3355c	Rv3355c	hypothetical protein	110	110	1	1	4262	NA	NA	NA	294	294	294
Rv2117	Rv2117	hypothetical protein	110	110	1	1	4260	NA	NA	NA	294	294	294
relE	relE	hypothetical protein	110	110	1	1	4259	NA	NA	NA	294	294	294
Rv1050	Rv1050	hypothetical protein	110	110	1	1	4258	NA	NA	NA	906	906	906
esxG	esxG	hypothetical protein	110	110	1	1	4257	NA	NA	NA	294	294	294
Rv0250c	Rv0250c	hypothetical protein	110	110	1	1	4256	NA	NA	NA	294	294	294
parE1	parE1	hypothetical protein	110	110	1	1	4253	NA	NA	NA	297	297	297
Rv1951c	Rv1951c	hypothetical protein	110	110	1	1	4252	NA	NA	NA	297	297	297
nuoK	nuoK	hypothetical protein	110	110	1	1	4249	NA	NA	NA	300	300	300
gatC	gatC	hypothetical protein	110	110	1	1	4248	NA	NA	NA	300	300	300
group_417	PE25	hypothetical protein	110	110	1	1	4247	NA	NA	NA	300	300	300
PE20	PE20	hypothetical protein	110	110	1	1	4245	NA	NA	NA	300	300	300
PE19	PE19	hypothetical protein	110	110	1	1	4244	NA	NA	NA	300	300	300
Rv0514	Rv0514	hypothetical protein	110	110	1	1	4243	NA	NA	NA	300	300	300
esxB	esxB	hypothetical protein	110	110	1	1	4240	NA	NA	NA	303	303	303
esxT	esxT	hypothetical protein	110	110	1	1	4239	NA	NA	NA	303	303	303
groES	groES	hypothetical protein	110	110	1	1	4238	NA	NA	NA	303	303	303
Rv2699c	Rv2699c	hypothetical protein	110	110	1	1	4235	NA	NA	NA	303	303	303
ureA	ureA	hypothetical protein	110	110	1	1	4233	NA	NA	NA	303	303	303
mazE4	mazE4	hypothetical protein	110	110	1	1	4232	NA	NA	NA	303	303	303
lipX	lipX	hypothetical protein	110	110	1	1	4231	NA	NA	NA	303	303	303
rplW	rplW	hypothetical protein	110	110	1	1	4230	NA	NA	NA	303	303	303
Rv0543c	Rv0543c	hypothetical protein	110	110	1	1	4229	NA	NA	NA	303	303	303
Rv0299	Rv0299	hypothetical protein	110	110	1	1	4228	NA	NA	NA	303	303	303
Rv3204	Rv3204	hypothetical protein	110	110	1	1	4225	NA	NA	NA	306	306	306
rpsN2	rpsN2	hypothetical protein	110	110	1	1	4224	NA	NA	NA	306	306	306
Rv2021c	Rv2021c	hypothetical protein	110	110	1	1	4223	NA	NA	NA	306	306	306
Rv1861	Rv1861	hypothetical protein	110	110	1	1	4222	NA	NA	NA	306	306	306
Rv1331	Rv1331	hypothetical protein	110	110	1	1	4221	NA	NA	NA	306	306	306
PE13	PE13	hypothetical protein	110	110	1	1	4220	NA	NA	NA	306	306	306
Rv0793	Rv0793	hypothetical protein	110	110	1	1	4219	NA	NA	NA	306	306	306
rpsJ	rpsJ	hypothetical protein	110	110	1	1	4218	NA	NA	NA	306	306	306
Rv0521	Rv0521	hypothetical protein	110	110	1	1	4217	NA	NA	NA	306	306	306
Rv1898	Rv1898	hypothetical protein	110	110	1	1	4215	NA	NA	NA	309	309	309
PE15	PE15	hypothetical protein	110	110	1	1	4214	NA	NA	NA	309	309	309
Rv0430	Rv0430	hypothetical protein	110	110	1	1	4213	NA	NA	NA	309	309	309
PE5	PE5	hypothetical protein	110	110	1	1	4212	NA	NA	NA	309	309	309
esxF	esxF	hypothetical protein	110	110	1	1	4211	NA	NA	NA	312	312	312
espF	espF	hypothetical protein	110	110	1	1	4210	NA	NA	NA	312	312	312
Rv3706c	Rv3706c	hypothetical protein	110	110	1	1	4209	NA	NA	NA	312	312	312
espC	espC	hypothetical protein	110	110	1	1	4208	NA	NA	NA	312	312	312
Rv3440c	Rv3440c	hypothetical protein	110	110	1	1	4207	NA	NA	NA	312	312	312
mtp	mtp	hypothetical protein	110	110	1	1	4206	NA	NA	NA	312	312	312
Rv2809	Rv2809	hypothetical protein	110	110	1	1	4205	NA	NA	NA	312	312	312
vapC14	vapC14	hypothetical protein	110	110	1	1	4204	NA	NA	NA	312	312	312
mazF3	mazF3	hypothetical protein	110	110	1	1	4203	NA	NA	NA	312	312	312
rplU	rplU	50S ribosomal protein L21 RplU	110	110	1	1	4201	NA	NA	NA	315	315	315
Rv2876	Rv2876	hypothetical protein	110	110	1	1	4199	NA	NA	NA	315	315	315
Rv2749	Rv2749	hypothetical protein	110	110	1	1	4198	NA	NA	NA	315	315	315
Rv2078	Rv2078	hypothetical protein	110	110	1	1	4197	NA	NA	NA	315	315	315
ureB	ureB	hypothetical protein	110	110	1	1	4196	NA	NA	NA	315	315	315
Rv0741	Rv0741	hypothetical protein	110	110	1	1	4195	NA	NA	NA	315	315	315
mhuD	mhuD	hypothetical protein	110	110	1	1	4193	NA	NA	NA	318	318	318
mazF4	mazF4	hypothetical protein	110	110	1	1	4191	NA	NA	NA	318	318	318
rplX	rplX	hypothetical protein	110	110	1	1	4189	NA	NA	NA	318	318	318
Rv0531	Rv0531	hypothetical protein	110	110	1	1	4188	NA	NA	NA	318	318	318
Rv0027	Rv0027	hypothetical protein	110	110	1	1	4187	NA	NA	NA	318	318	318
Rv3098A	Rv3098A	PemK-like protein	110	110	1	1	4186	NA	NA	NA	321	321	321
esxD	esxD	hypothetical protein	110	110	1	1	4184	NA	NA	NA	324	324	324
Rv3488	Rv3488	hypothetical protein	110	110	1	1	4183	NA	NA	NA	324	324	324
mmr	mmr	hypothetical protein	110	110	1	1	4182	NA	NA	NA	324	324	324
Rv2034	Rv2034	hypothetical protein	110	110	1	1	4181	NA	NA	NA	324	324	324
Rv1117	Rv1117	hypothetical protein	110	110	1	1	4180	NA	NA	NA	324	324	324
Rv3771c	Rv3771c	hypothetical protein	110	110	1	1	4176	NA	NA	NA	327	327	327
Rv2348c	Rv2348c	hypothetical protein	110	110	1	1	4175	NA	NA	NA	327	327	327
Rv1804c	Rv1804c	hypothetical protein	110	110	1	1	4174	NA	NA	NA	327	327	327
fdxC	fdxC	hypothetical protein	110	110	1	1	4173	NA	NA	NA	327	327	327
mazF5	mazF5	hypothetical protein	110	110	1	1	4169	NA	NA	NA	330	330	330
Rv0692	Rv0692	hypothetical protein	110	110	1	1	4168	NA	NA	NA	330	330	330
Rv0492A	Rv0492A	hypothetical protein	110	110	1	1	4167	NA	NA	NA	330	330	330
Rv2639c	Rv2639c	hypothetical protein	110	110	1	1	4165	NA	NA	NA	333	333	333
rpoZ	rpoZ	hypothetical protein	110	110	1	1	4163	NA	NA	NA	333	333	333
PE14	PE14	hypothetical protein	110	110	1	1	4162	NA	NA	NA	333	333	333
TB84	TB8.4	hypothetical protein	110	110	1	1	4161	NA	NA	NA	333	333	333
pntAb	pntAb	hypothetical protein	110	110	1	1	4159	NA	NA	NA	333	333	333
Rv3819	Rv3819	hypothetical protein	110	110	1	1	4158	NA	NA	NA	336	336	336
PE34	PE34	hypothetical protein	110	110	1	1	4157	NA	NA	NA	336	336	336
rbpA	rbpA	hypothetical protein	110	110	1	1	4156	NA	NA	NA	336	336	336
Rv1990A	Rv1990A	hypothetical protein	110	110	1	1	4155	NA	NA	NA	336	336	336
Rv1291c	Rv1291c	hypothetical protein	110	110	1	1	4154	NA	NA	NA	336	336	336
lsr2	lsr2	hypothetical protein	110	110	1	1	4152	NA	NA	NA	339	339	339
cfp6	cfp6	hypothetical protein	110	110	1	1	4151	NA	NA	NA	339	339	339
glnB	glnB	hypothetical protein	110	110	1	1	4150	NA	NA	NA	339	339	339
clgR	clgR	hypothetical protein	110	110	1	1	4149	NA	NA	NA	339	339	339
vapC8	vapC8	hypothetical protein	110	110	1	1	4148	NA	NA	NA	339	339	339
Rv0559c	Rv0559c	hypothetical protein	110	110	1	1	4147	NA	NA	NA	339	339	339
rplS	rplS	hypothetical protein	110	110	1	1	4145	NA	NA	NA	342	342	342
Rv2365c	Rv2365c	hypothetical protein	110	110	1	1	4144	NA	NA	NA	342	342	342
Rv1990c	Rv1990c	hypothetical protein	110	110	1	1	4143	NA	NA	NA	342	342	342
Rv1136	Rv1136	hypothetical protein	110	110	1	1	4142	NA	NA	NA	342	342	342
Rv3182	Rv3182	Conserved hypothetical protein	110	110	1	1	4140	NA	NA	NA	345	345	345
Rv2310	Rv2310	Possible excisionase	110	110	1	1	4139	NA	NA	NA	345	345	345
Rv3632	Rv3632	hypothetical protein	110	110	1	1	4137	NA	NA	NA	345	345	345
fdxA	fdxA	hypothetical protein	110	110	1	1	4136	NA	NA	NA	345	345	345
mazF6	mazF6	hypothetical protein	110	110	1	1	4135	NA	NA	NA	345	345	345
Rv0081	Rv0081	hypothetical protein	110	110	1	1	4134	NA	NA	NA	345	345	345
espL	espL	hypothetical protein	110	110	1	1	4132	NA	NA	NA	348	348	348
Rv3636	Rv3636	hypothetical protein	110	110	1	1	4131	NA	NA	NA	348	348	348
Rv3188	Rv3188	hypothetical protein	110	110	1	1	4130	NA	NA	NA	348	348	348
yajC	yajC	hypothetical protein	110	110	1	1	4129	NA	NA	NA	348	348	348
acpM	acpM	hypothetical protein	110	110	1	1	4128	NA	NA	NA	348	348	348
Rv1670	Rv1670	hypothetical protein	110	110	1	1	4127	NA	NA	NA	348	348	348
hisI	hisI	hypothetical protein	110	110	1	1	4126	NA	NA	NA	348	348	348
Rv1466	Rv1466	hypothetical protein	110	110	1	1	4125	NA	NA	NA	348	348	348
Rv0801	Rv0801	hypothetical protein	110	110	1	1	4124	NA	NA	NA	348	348	348
trxC	trxC	hypothetical protein	110	110	1	1	4122	NA	NA	NA	351	351	351
pabB	pabB	Probable para-aminobenzoate synthase component I PABD;hypothetical protein	110	110	1	1	4121	NA	NA	NA	1245	1377	1246.2
Rv1948c	Rv1948c	hypothetical protein	110	110	1	1	4120	NA	NA	NA	351	351	351
Rv0520	Rv0520	hypothetical protein	110	110	1	1	4119	NA	NA	NA	351	351	351
Rv3760	Rv3760	hypothetical protein	110	110	1	1	4116	NA	NA	NA	354	354	354
Rv2619c	Rv2619c	hypothetical protein	110	110	1	1	4115	NA	NA	NA	354	354	354
mazF9	mazF9	Toxin MazF9	110	110	1	1	4114	NA	NA	NA	357	357	357
Rv2144c	Rv2144c	hypothetical protein	110	110	1	1	4113	NA	NA	NA	357	357	357
Rv1889c	Rv1889c	hypothetical protein	110	110	1	1	4111	NA	NA	NA	357	357	357
Rv1489	Rv1489	hypothetical protein	110	110	1	1	4110	NA	NA	NA	357	357	357
Rv3845	Rv3845	hypothetical protein	110	110	1	1	4109	NA	NA	NA	360	360	360
Rv3748	Rv3748	hypothetical protein	110	110	1	1	4107	NA	NA	NA	360	360	360
Rv2640c	Rv2640c	hypothetical protein	110	110	1	1	4106	NA	NA	NA	360	360	360
csoR	csoR	hypothetical protein	110	110	1	1	4105	NA	NA	NA	360	360	360
nmtR	nmtR	hypothetical protein	110	110	1	1	4102	NA	NA	NA	363	363	363
Rv1508A	Rv1508A	hypothetical protein	110	110	1	1	4100	NA	NA	NA	363	363	363
Rv1342c	Rv1342c	hypothetical protein	110	110	1	1	4099	NA	NA	NA	363	363	363
atpC	atpC	hypothetical protein	110	110	1	1	4098	NA	NA	NA	366	366	366
Rv1152	Rv1152	hypothetical protein	110	110	1	1	4097	NA	NA	NA	366	366	366
rsfB	rsfB	hypothetical protein	110	110	1	1	4095	NA	NA	NA	369	369	369
Rv1209	Rv1209	hypothetical protein	110	110	1	1	4093	NA	NA	NA	369	369	369
rplR	rplR	hypothetical protein	110	110	1	1	4092	NA	NA	NA	369	369	369
Rv0123	Rv0123	hypothetical protein	110	110	1	1	4091	NA	NA	NA	369	369	369
Rv2446c	Rv2446c	hypothetical protein	110	110	1	1	4087	NA	NA	NA	372	372	372
trxB1	trxB1	hypothetical protein	110	110	1	1	4086	NA	NA	NA	372	372	372
Rv1352	Rv1352	hypothetical protein	110	110	1	1	4085	NA	NA	NA	372	372	372
rpsM	rpsM	hypothetical protein	110	110	1	1	4083	NA	NA	NA	375	375	375
Rv3046c	Rv3046c	hypothetical protein	110	110	1	1	4082	NA	NA	NA	375	375	375
Rv2822c	Rv2822c	hypothetical protein	110	110	1	1	4081	NA	NA	NA	375	375	375
Rv2548A	Rv2548A	hypothetical protein	110	110	1	1	4080	NA	NA	NA	375	375	375
trxA	trxA	hypothetical protein	110	110	1	1	4079	NA	NA	NA	375	375	375
rpsL	rpsL	hypothetical protein	110	110	1	1	4076	NA	NA	NA	375	375	375
Rv0680c	Rv0680c	hypothetical protein	110	110	1	1	4075	NA	NA	NA	375	375	375
vapC19	vapC19	hypothetical protein	110	110	1	1	4073	NA	NA	NA	378	378	378
mazE5	mazE5	hypothetical protein	110	110	1	1	4072	NA	NA	NA	378	378	378
Rv3070	Rv3070	hypothetical protein	110	110	1	1	4070	NA	NA	NA	381	381	381
vapC23	vapC23	hypothetical protein	110	110	1	1	4069	NA	NA	NA	381	381	381
Rv2642	Rv2642	hypothetical protein	110	110	1	1	4068	NA	NA	NA	381	381	381
Rv2420c	Rv2420c	hypothetical protein	110	110	1	1	4067	NA	NA	NA	381	381	381
hspR	hspR	hypothetical protein	110	110	1	1	4065	NA	NA	NA	381	381	381
lprD	lprD	hypothetical protein	110	110	1	1	4064	NA	NA	NA	384	384	384
Rv3747	Rv3747	hypothetical protein	110	110	1	1	4062	NA	NA	NA	384	384	384
lprJ	lprJ	hypothetical protein	110	110	1	1	4061	NA	NA	NA	384	384	384
vapC9	vapC9	hypothetical protein	110	110	1	1	4060	NA	NA	NA	384	384	384
Rv2898c	Rv2898c	hypothetical protein	110	110	1	1	4059	NA	NA	NA	387	387	387
glbO	glbO	hypothetical protein	110	110	1	1	4058	NA	NA	NA	387	387	387
Rv2331	Rv2331	hypothetical protein	110	110	1	1	4057	NA	NA	NA	387	387	387
Rv0313	Rv0313	hypothetical protein	110	110	1	1	4055	NA	NA	NA	387	387	387
Rv2705c	Rv2705c	Conserved hypothetical protein	110	110	1	1	4053	NA	NA	NA	390	390	390
chsH1	chsH1	hypothetical protein	110	110	1	1	4051	NA	NA	NA	390	390	390
Rv3032A	Rv3032A	hypothetical protein	110	110	1	1	4049	NA	NA	NA	390	390	390
Rv2186c	Rv2186c	hypothetical protein	110	110	1	1	4048	NA	NA	NA	390	390	390
vapC12	vapC12	hypothetical protein	110	110	1	1	4047	NA	NA	NA	390	390	390
rplT	rplT	hypothetical protein	110	110	1	1	4046	NA	NA	NA	390	390	390
Rv0367c	Rv0367c	hypothetical protein	110	110	1	1	4045	NA	NA	NA	390	390	390
Rv0870c	Rv0870c	hypothetical protein	110	110	1	1	4044	NA	NA	NA	393	393	393
vapC46	vapC46	hypothetical protein	110	110	1	1	4043	NA	NA	NA	393	393	393
acpS	acpS	hypothetical protein	110	110	1	1	4040	NA	NA	NA	393	393	393
rplL	rplL	hypothetical protein	110	110	1	1	4039	NA	NA	NA	393	393	393
Rv3742c	Rv3742c	hypothetical protein	110	110	1	1	4037	NA	NA	NA	396	396	396
moaB1	moaB1	hypothetical protein	110	110	1	1	4035	NA	NA	NA	396	396	396
vapC42	vapC42	hypothetical protein	110	110	1	1	4034	NA	NA	NA	396	396	396
vapC20	vapC20	hypothetical protein	110	110	1	1	4033	NA	NA	NA	396	396	396
vapC13	vapC13	hypothetical protein	110	110	1	1	4032	NA	NA	NA	396	396	396
tatB	tatB	hypothetical protein	110	110	1	1	4031	NA	NA	NA	396	396	396
vapC30	vapC30	hypothetical protein	110	110	1	1	4029	NA	NA	NA	396	396	396
vapC4	vapC4	hypothetical protein	110	110	1	1	4028	NA	NA	NA	396	396	396
Rv0034	Rv0034	hypothetical protein	110	110	1	1	4027	NA	NA	NA	396	396	396
Rv3069	Rv3069	hypothetical protein	110	110	1	1	4023	NA	NA	NA	399	399	399
vapC15	vapC15	hypothetical protein	110	110	1	1	4022	NA	NA	NA	399	399	399
Rv1616	Rv1616	hypothetical protein	110	110	1	1	4021	NA	NA	NA	399	399	399
rpsH	rpsH	hypothetical protein	110	110	1	1	4020	NA	NA	NA	399	399	399
folB	folB	hypothetical protein	110	110	1	1	4019	NA	NA	NA	402	402	402
Rv2532c	Rv2532c	hypothetical protein	110	110	1	1	4018	NA	NA	NA	402	402	402
vapC17	vapC17	hypothetical protein	110	110	1	1	4017	NA	NA	NA	402	402	402
Rv2060	Rv2060	hypothetical protein	110	110	1	1	4016	NA	NA	NA	402	402	402
Rv1744c	Rv1744c	hypothetical protein	110	110	1	1	4015	NA	NA	NA	402	402	402
Rv1414	Rv1414	hypothetical protein	110	110	1	1	4014	NA	NA	NA	402	402	402
vapC10	vapC10	hypothetical protein	110	110	1	1	4013	NA	NA	NA	402	402	402
vapC29	vapC29	hypothetical protein	110	110	1	1	4012	NA	NA	NA	402	402	402
vapC28	vapC28	hypothetical protein	110	110	1	1	4011	NA	NA	NA	402	402	402
vapC1	vapC1	hypothetical protein	110	110	1	1	4010	NA	NA	NA	402	402	402
hns	hns	hypothetical protein	110	110	1	1	4008	NA	NA	NA	405	405	405
vapC40	vapC40	hypothetical protein	110	110	1	1	4006	NA	NA	NA	405	405	405
Rv2169c	Rv2169c	hypothetical protein	110	110	1	1	4005	NA	NA	NA	405	405	405
Rv2061c	Rv2061c	hypothetical protein	110	110	1	1	4004	NA	NA	NA	405	405	405
gcvH	gcvH	hypothetical protein	110	110	1	1	4002	NA	NA	NA	405	405	405
vapC11	vapC11	hypothetical protein	110	110	1	1	4001	NA	NA	NA	405	405	405
Rv0856	Rv0856	hypothetical protein	110	110	1	1	4000	NA	NA	NA	405	405	405
smtB	smtB	hypothetical protein	110	110	1	1	3999	NA	NA	NA	408	408	408
vapC35	vapC35	hypothetical protein	110	110	1	1	3998	NA	NA	NA	408	408	408
Rv1891	Rv1891	hypothetical protein	110	110	1	1	3996	NA	NA	NA	408	408	408
cspB	cspB	hypothetical protein	110	110	1	1	3995	NA	NA	NA	408	408	408
vapC5	vapC5	hypothetical protein	110	110	1	1	3994	NA	NA	NA	408	408	408
vapC26	vapC26	hypothetical protein	110	110	1	1	3993	NA	NA	NA	408	408	408
rpsQ	rpsQ	30S ribosomal protein S17 RpsQ	110	110	1	1	3992	NA	NA	NA	411	411	411
Rv3412	Rv3412	hypothetical protein	110	110	1	1	3990	NA	NA	NA	411	411	411
msrB	msrB	hypothetical protein	110	110	1	1	3989	NA	NA	NA	411	411	411
Rv1598c	Rv1598c	hypothetical protein	110	110	1	1	3988	NA	NA	NA	411	411	411
Rv0203	Rv0203	hypothetical protein	110	110	1	1	3987	NA	NA	NA	411	411	411
vapC18	vapC18	hypothetical protein	110	110	1	1	3985	NA	NA	NA	414	414	414
vapC27	vapC27	hypothetical protein	110	110	1	1	3983	NA	NA	NA	414	414	414
Rv2475c	Rv2475c	hypothetical protein	110	110	1	1	3982	NA	NA	NA	417	417	417
blaI	blaI	hypothetical protein	110	110	1	1	3981	NA	NA	NA	417	417	417
rplP	rplP	hypothetical protein	110	110	1	1	3980	NA	NA	NA	417	417	417
Rv0345	Rv0345	hypothetical protein	110	110	1	1	3979	NA	NA	NA	417	417	417
fadD5	fadD5	hypothetical protein	110	111	1.00909	1	3978	NA	NA	NA	390	1665	1650.22
panD	panD	hypothetical protein	110	110	1	1	3977	NA	NA	NA	420	420	420
rpsK	rpsK	hypothetical protein	110	110	1	1	3976	NA	NA	NA	420	420	420
Rv3259	Rv3259	hypothetical protein	110	110	1	1	3975	NA	NA	NA	420	420	420
Rv2887	Rv2887	hypothetical protein	110	110	1	1	3974	NA	NA	NA	420	420	420
Rv2551c	Rv2551c	hypothetical protein	110	110	1	1	3973	NA	NA	NA	420	420	420
vapC39	vapC39	hypothetical protein	110	110	1	1	3972	NA	NA	NA	420	420	420
Rv2199c	Rv2199c	hypothetical protein	110	110	1	1	3971	NA	NA	NA	420	420	420
vapC36	vapC36	hypothetical protein	110	110	1	1	3970	NA	NA	NA	420	420	420
Rv0965c	Rv0965c	hypothetical protein	110	110	1	1	3969	NA	NA	NA	420	420	420
mmpS4	mmpS4	Probable conserved membrane protein MmpS4	110	110	1	1	3968	NA	NA	NA	423	423	423
Rv2239c	Rv2239c	hypothetical protein	110	110	1	1	3967	NA	NA	NA	423	423	423
Rv2219A	Rv2219A	hypothetical protein	110	110	1	1	3966	NA	NA	NA	423	423	423
Rv1847	Rv1847	hypothetical protein	110	110	1	1	3965	NA	NA	NA	423	423	423
thiX	thiX	hypothetical protein	110	110	1	1	3964	NA	NA	NA	423	423	423
Rv0474	Rv0474	hypothetical protein	110	110	1	1	3963	NA	NA	NA	423	423	423
Rv3064c	Rv3064c	hypothetical protein	110	110	1	1	3961	NA	NA	NA	426	426	426
Rv2620c	Rv2620c	hypothetical protein	110	110	1	1	3960	NA	NA	NA	426	426	426
moaE2	moaE2	hypothetical protein	110	110	1	1	3959	NA	NA	NA	426	426	426
vapC2	vapC2	hypothetical protein	110	110	1	1	3958	NA	NA	NA	426	426	426
vapC44	vapC44	hypothetical protein	110	110	1	1	3956	NA	NA	NA	429	429	429
Rv2704	Rv2704	hypothetical protein	110	110	1	1	3955	NA	NA	NA	429	429	429
Rv2360c	Rv2360c	hypothetical protein	110	110	1	1	3954	NA	NA	NA	429	429	429
mmpS5	mmpS5	hypothetical protein	110	110	1	1	3953	NA	NA	NA	429	429	429
rplK	rplK	hypothetical protein	110	110	1	1	3952	NA	NA	NA	429	429	429
hadB	hadB	hypothetical protein	110	110	1	1	3951	NA	NA	NA	429	429	429
Rv0441c	Rv0441c	hypothetical protein	110	110	1	1	3950	NA	NA	NA	429	429	429
Rv3284	Rv3284	hypothetical protein	110	110	1	1	3947	NA	NA	NA	432	432	432
hrp1	hrp1	hypothetical protein	110	110	1	1	3945	NA	NA	NA	432	432	432
Rv2599	Rv2599	hypothetical protein	110	110	1	1	3944	NA	NA	NA	432	432	432
Rv2166c	Rv2166c	hypothetical protein	110	110	1	1	3943	NA	NA	NA	432	432	432
Rv1813c	Rv1813c	hypothetical protein	110	110	1	1	3941	NA	NA	NA	432	432	432
Rv1546	Rv1546	hypothetical protein	110	110	1	1	3940	NA	NA	NA	432	432	432
vapC33	vapC33	hypothetical protein	110	110	1	1	3939	NA	NA	NA	432	432	432
Rv0880	Rv0880	hypothetical protein	110	110	1	1	3938	NA	NA	NA	432	432	432
Rv0188	Rv0188	hypothetical protein	110	110	1	1	3937	NA	NA	NA	432	432	432
pntAa	pntAa	hypothetical protein	110	110	1	1	3936	NA	NA	NA	1101	1101	1101
sdhD	sdhD	hypothetical protein	110	110	1	1	3934	NA	NA	NA	435	435	435
Rv3180c	Rv3180c	hypothetical protein	110	110	1	1	3933	NA	NA	NA	435	435	435
TB163	TB16.3	hypothetical protein	110	110	1	1	3932	NA	NA	NA	435	435	435
vapC37	vapC37	hypothetical protein	110	110	1	1	3931	NA	NA	NA	435	435	435
hspX	hspX	hypothetical protein	110	110	1	1	3930	NA	NA	NA	435	435	435
Rv1904	Rv1904	hypothetical protein	110	110	1	1	3929	NA	NA	NA	435	435	435
Rv1487	Rv1487	hypothetical protein	110	110	1	1	3928	NA	NA	NA	435	435	435
Rv1081c	Rv1081c	hypothetical protein	110	110	1	1	3927	NA	NA	NA	435	435	435
Rv0910	Rv0910	hypothetical protein	110	110	1	1	3926	NA	NA	NA	435	435	435
vapC48	vapC48	hypothetical protein	110	110	1	1	3924	NA	NA	NA	438	438	438
Rv3162c	Rv3162c	hypothetical protein	110	110	1	1	3923	NA	NA	NA	438	438	438
Rv3103c	Rv3103c	hypothetical protein	110	110	1	1	3922	NA	NA	NA	438	438	438
vapC7	vapC7	hypothetical protein	110	110	1	1	3921	NA	NA	NA	438	438	438
vapC24	vapC24	hypothetical protein	110	110	1	1	3920	NA	NA	NA	438	438	438
Rv3334	Rv3334	hypothetical protein	110	110	1	1	3918	NA	NA	NA	441	441	441
Rv2617c	Rv2617c	hypothetical protein	110	110	1	1	3917	NA	NA	NA	441	441	441
vapC41	vapC41	hypothetical protein	110	110	1	1	3916	NA	NA	NA	441	441	441
Rv1636	Rv1636	hypothetical protein	110	110	1	1	3915	NA	NA	NA	441	441	441
rplO	rplO	hypothetical protein	110	110	1	1	3914	NA	NA	NA	441	441	441
menB~~~echA4	menB;echA4	14-dihydroxy-2-naphthoyl-CoA synthase;hypothetical protein	110	110	1	1	3913	NA	NA	NA	729	939	937.091
Rv3718c	Rv3718c	hypothetical protein	110	110	1	1	3911	NA	NA	NA	444	444	444
moaE1	moaE1	hypothetical protein	110	110	1	1	3910	NA	NA	NA	444	444	444
Rv1875	Rv1875	hypothetical protein	110	110	1	1	3909	NA	NA	NA	444	444	444
Rv1632c	Rv1632c	hypothetical protein	110	110	1	1	3908	NA	NA	NA	444	444	444
Rv0854	Rv0854	hypothetical protein	110	110	1	1	3907	NA	NA	NA	444	444	444
Rv0426c	Rv0426c	hypothetical protein	110	110	1	1	3906	NA	NA	NA	444	444	444
Rv2638	Rv2638	hypothetical protein	110	110	1	1	3905	NA	NA	NA	447	447	447
Rv2324	Rv2324	hypothetical protein	110	110	1	1	3904	NA	NA	NA	447	447	447
Rv1558	Rv1558	hypothetical protein	110	110	1	1	3903	NA	NA	NA	447	447	447
Rv1049	Rv1049	hypothetical protein	110	110	1	1	3902	NA	NA	NA	447	447	447
Rv0477	Rv0477	hypothetical protein	110	110	1	1	3901	NA	NA	NA	447	447	447
Rv0455c	Rv0455c	hypothetical protein	110	110	1	1	3900	NA	NA	NA	447	447	447
ephG	ephG	hypothetical protein	110	110	1	1	3899	NA	NA	NA	450	450	450
higA	higA	hypothetical protein	110	110	1	1	3898	NA	NA	NA	450	450	450
lrpA	lrpA	hypothetical protein	110	110	1	1	3895	NA	NA	NA	453	453	453
nrdI	nrdI	hypothetical protein	110	110	1	1	3894	NA	NA	NA	453	453	453
Rv2771c	Rv2771c	hypothetical protein	110	110	1	1	3893	NA	NA	NA	453	453	453
Rv2297	Rv2297	hypothetical protein	110	110	1	1	3892	NA	NA	NA	453	453	453
Rv3678c	Rv3678c	hypothetical protein	110	110	1	1	3888	NA	NA	NA	456	456	456
ddn	ddn	hypothetical protein	110	110	1	1	3887	NA	NA	NA	456	456	456
rpsI	rpsI	hypothetical protein	110	110	1	1	3886	NA	NA	NA	456	456	456
mscL	mscL	hypothetical protein	110	110	1	1	3885	NA	NA	NA	456	456	456
Rv0258c	Rv0258c	hypothetical protein	110	110	1	1	3884	NA	NA	NA	456	456	456
Rv0163	Rv0163	hypothetical protein	110	110	1	1	3883	NA	NA	NA	456	456	456
htdZ	htdZ	hypothetical protein	110	110	1	1	3882	NA	NA	NA	456	456	456
Rv3752c	Rv3752c	hypothetical protein	110	110	1	1	3880	NA	NA	NA	459	459	459
cadI	cadI	hypothetical protein	110	110	1	1	3879	NA	NA	NA	459	459	459
Rv0887c	Rv0887c	hypothetical protein	110	110	1	1	3878	NA	NA	NA	459	459	459
rplI	rplI	hypothetical protein	110	110	1	1	3877	NA	NA	NA	459	459	459
lprO	lprO	hypothetical protein	110	110	1	1	3876	NA	NA	NA	1110	1110	1110
Rv2998	Rv2998	hypothetical protein	110	110	1	1	3874	NA	NA	NA	462	462	462
Rv2514c	Rv2514c	hypothetical protein	110	110	1	1	3873	NA	NA	NA	462	462	462
ahpE	ahpE	hypothetical protein	110	110	1	1	3872	NA	NA	NA	462	462	462
Rv3192	Rv3192	hypothetical protein	110	110	1	1	3870	NA	NA	NA	465	465	465
nrdR	nrdR	hypothetical protein	110	110	1	1	3869	NA	NA	NA	465	465	465
dut	dut	hypothetical protein	110	110	1	1	3868	NA	NA	NA	465	465	465
rpfD	rpfD	hypothetical protein	110	110	1	1	3867	NA	NA	NA	465	465	465
Rv1919c	Rv1919c	hypothetical protein	110	110	1	1	3866	NA	NA	NA	465	465	465
rseA	rseA	hypothetical protein	110	110	1	1	3865	NA	NA	NA	465	465	465
fipA	fipA	hypothetical protein	110	110	1	1	3863	NA	NA	NA	468	468	468
Rv2851c	Rv2851c	hypothetical protein	110	110	1	1	3861	NA	NA	NA	471	471	471
Rv2778c	Rv2778c	hypothetical protein	110	110	1	1	3860	NA	NA	NA	471	471	471
Rv2669	Rv2669	hypothetical protein	110	110	1	1	3859	NA	NA	NA	471	471	471
nusB	nusB	hypothetical protein	110	110	1	1	3858	NA	NA	NA	471	471	471
Rv1906c	Rv1906c	hypothetical protein	110	110	1	1	3857	NA	NA	NA	471	471	471
rpsG	rpsG	hypothetical protein	110	110	1	1	3856	NA	NA	NA	471	471	471
glfT1	glfT1	hypothetical protein	110	110	1	1	3853	NA	NA	NA	915	915	915
rraA	rraA	hypothetical protein	110	110	1	1	3852	NA	NA	NA	474	474	474
Rv2772c	Rv2772c	hypothetical protein	110	110	1	1	3851	NA	NA	NA	474	474	474
bcp	bcp	hypothetical protein	110	110	1	1	3850	NA	NA	NA	474	474	474
Rv1419	Rv1419	hypothetical protein	110	110	1	1	3849	NA	NA	NA	474	474	474
Rv1060	Rv1060	hypothetical protein	110	110	1	1	3848	NA	NA	NA	474	474	474
Rv0857	Rv0857	hypothetical protein	110	110	1	1	3847	NA	NA	NA	474	474	474
mtrA	mtrA	hypothetical protein	110	110	1	1	3846	NA	NA	NA	555	687	685.8
Rv3605c	Rv3605c	hypothetical protein	110	110	1	1	3843	NA	NA	NA	477	477	477
rimI	rimI	hypothetical protein	110	110	1	1	3842	NA	NA	NA	477	477	477
Rv3095	Rv3095	hypothetical protein	110	110	1	1	3841	NA	NA	NA	477	477	477
Rv3076	Rv3076	hypothetical protein	110	110	1	1	3840	NA	NA	NA	477	477	477
Rv0944	Rv0944	hypothetical protein	110	110	1	1	3839	NA	NA	NA	477	477	477
hadA	hadA	hypothetical protein	110	110	1	1	3838	NA	NA	NA	477	477	477
Rv0516c	Rv0516c	hypothetical protein	110	110	1	1	3837	NA	NA	NA	477	477	477
LpqH	LpqH	hypothetical protein	110	110	1	1	3836	NA	NA	NA	480	480	480
ispF	ispF	hypothetical protein	110	110	1	1	3835	NA	NA	NA	480	480	480
bfrA	bfrA	hypothetical protein	110	110	1	1	3834	NA	NA	NA	480	480	480
Rv0374c	Rv0374c	hypothetical protein	110	110	1	1	3833	NA	NA	NA	480	480	480
hsp	hsp	hypothetical protein	110	110	1	1	3832	NA	NA	NA	480	480	480
Rv3831	Rv3831	hypothetical protein	110	110	1	1	3830	NA	NA	NA	483	483	483
Rv3492c	Rv3492c	hypothetical protein	110	110	1	1	3829	NA	NA	NA	483	483	483
Rv3237c	Rv3237c	hypothetical protein	110	110	1	1	3828	NA	NA	NA	483	483	483
Rv3172c	Rv3172c	hypothetical protein	110	110	1	1	3827	NA	NA	NA	483	483	483
Rv3165c	Rv3165c	hypothetical protein	110	110	1	1	3826	NA	NA	NA	483	483	483
smpB	smpB	hypothetical protein	110	110	1	1	3825	NA	NA	NA	483	483	483
Rv2120c	Rv2120c	hypothetical protein	110	110	1	1	3824	NA	NA	NA	483	483	483
ribH	ribH	hypothetical protein	110	110	1	1	3823	NA	NA	NA	483	483	483
mog	mog	hypothetical protein	110	110	1	1	3822	NA	NA	NA	483	483	483
Rv0307c	Rv0307c	hypothetical protein	110	110	1	1	3821	NA	NA	NA	483	483	483
Rv3788	Rv3788	hypothetical protein	110	110	1	1	3820	NA	NA	NA	486	486	486
kdtB	kdtB	hypothetical protein	110	110	1	1	3819	NA	NA	NA	486	486	486
Rv2633c	Rv2633c	hypothetical protein	110	110	1	1	3817	NA	NA	NA	486	486	486
Rv1443c	Rv1443c	hypothetical protein	110	110	1	1	3816	NA	NA	NA	486	486	486
Rv1287	Rv1287	hypothetical protein	110	110	1	1	3815	NA	NA	NA	486	486	486
secE1	secE1	hypothetical protein	110	110	1	1	3814	NA	NA	NA	486	486	486
Rv3735	Rv3735	hypothetical protein	110	110	1	1	3813	NA	NA	NA	489	489	489
ppa	ppa	hypothetical protein	110	110	1	1	3812	NA	NA	NA	489	489	489
carD	carD	hypothetical protein	110	110	1	1	3811	NA	NA	NA	489	489	489
Rv2844	Rv2844	hypothetical protein	110	110	1	1	3810	NA	NA	NA	489	489	489
rpiB	rpiB	hypothetical protein	110	110	1	1	3809	NA	NA	NA	489	489	489
Rv2035	Rv2035	hypothetical protein	110	110	1	1	3808	NA	NA	NA	489	489	489
garA	garA	hypothetical protein	110	110	1	1	3807	NA	NA	NA	489	489	489
Rv1465	Rv1465	hypothetical protein	110	110	1	1	3806	NA	NA	NA	489	489	489
Rv0875c	Rv0875c	hypothetical protein	110	110	1	1	3805	NA	NA	NA	489	489	489
Rv0471c	Rv0471c	hypothetical protein	110	110	1	1	3804	NA	NA	NA	489	489	489
Rv3258c	Rv3258c	hypothetical protein	110	110	1	1	3802	NA	NA	NA	492	492	492
Rv2991	Rv2991	hypothetical protein	110	110	1	1	3801	NA	NA	NA	492	492	492
Rv2327	Rv2327	hypothetical protein	110	110	1	1	3800	NA	NA	NA	492	492	492
ptpA	ptpA	hypothetical protein	110	110	1	1	3799	NA	NA	NA	492	492	492
Rv1628c	Rv1628c	hypothetical protein	110	110	1	1	3798	NA	NA	NA	492	492	492
canA	canA	hypothetical protein	110	110	1	1	3797	NA	NA	NA	492	492	492
Rv0566c	Rv0566c	hypothetical protein	110	110	1	1	3796	NA	NA	NA	492	492	492
Rv0459	Rv0459	hypothetical protein	110	110	1	1	3795	NA	NA	NA	492	492	492
Rv0310c	Rv0310c	hypothetical protein	110	110	1	1	3794	NA	NA	NA	492	492	492
Rv2598	Rv2598	hypothetical protein	110	110	1	1	3792	NA	NA	NA	495	495	495
cor	cor	hypothetical protein	110	110	1	1	3791	NA	NA	NA	495	495	495
Rv1120c	Rv1120c	hypothetical protein	110	110	1	1	3790	NA	NA	NA	495	495	495
greA	greA	hypothetical protein	110	110	1	1	3789	NA	NA	NA	495	495	495
Rv1382	Rv1382	hypothetical protein	110	110	1	1	3788	NA	NA	NA	498	498	498
ogt	ogt	hypothetical protein	110	110	1	1	3787	NA	NA	NA	498	498	498
Rv0679c	Rv0679c	hypothetical protein	110	110	1	1	3786	NA	NA	NA	498	498	498
mmpR5	mmpR5	hypothetical protein	110	110	1	1	3785	NA	NA	NA	498	498	498
Rv3733c	Rv3733c	hypothetical protein	110	110	1	1	3784	NA	NA	NA	501	501	501
Rv1139c	Rv1139c	hypothetical protein	110	110	1	1	3783	NA	NA	NA	501	501	501
Rv0919	Rv0919	hypothetical protein	110	110	1	1	3782	NA	NA	NA	501	501	501
hadC	hadC	hypothetical protein	110	110	1	1	3781	NA	NA	NA	501	501	501
Rv0504c	Rv0504c	hypothetical protein	110	110	1	1	3780	NA	NA	NA	501	501	501
Rv2253	Rv2253	hypothetical protein	110	110	1	1	3778	NA	NA	NA	504	504	504
Rv0201c	Rv0201c	hypothetical protein	110	110	1	1	3777	NA	NA	NA	504	504	504
tsaE	tsaE	hypothetical protein	110	110	1	1	3774	NA	NA	NA	507	507	507
ilvN	ilvN	hypothetical protein	110	110	1	1	3773	NA	NA	NA	507	507	507
cfp2	cfp2	hypothetical protein	110	110	1	1	3772	NA	NA	NA	507	507	507
Rv2179c	Rv2179c	hypothetical protein	110	110	1	1	3771	NA	NA	NA	507	507	507
Rv0744c	Rv0744c	hypothetical protein	110	110	1	1	3770	NA	NA	NA	507	507	507
Rv0600c	Rv0600c	hypothetical protein	110	110	1	1	3769	NA	NA	NA	507	507	507
Rv3231c	Rv3231c	hypothetical protein	110	110	1	1	3768	NA	NA	NA	510	510	510
Rv1571	Rv1571	hypothetical protein	110	110	1	1	3767	NA	NA	NA	510	510	510
Rv0185	Rv0185	hypothetical protein	110	110	1	1	3766	NA	NA	NA	510	510	510
argR	argR	hypothetical protein	110	110	1	1	3765	NA	NA	NA	513	513	513
lppU	lppU	hypothetical protein	110	110	1	1	3761	NA	NA	NA	516	516	516
atpF	atpF	hypothetical protein	110	110	1	1	3760	NA	NA	NA	516	516	516
Rv1105	Rv1105	hypothetical protein	110	110	1	1	3759	NA	NA	NA	516	516	516
Rv3669	Rv3669	hypothetical protein	110	110	1	1	3758	NA	NA	NA	519	519	519
Rv3278c	Rv3278c	hypothetical protein	110	110	1	1	3757	NA	NA	NA	519	519	519
mpt53	mpt53	hypothetical protein	110	110	1	1	3756	NA	NA	NA	522	522	522
Rv2668	Rv2668	hypothetical protein	110	110	1	1	3755	NA	NA	NA	522	522	522
purE	purE	hypothetical protein	110	110	1	1	3754	NA	NA	NA	525	525	525
Rv0481c	Rv0481c	hypothetical protein	110	110	1	1	3752	NA	NA	NA	525	525	525
cobU	cobU	hypothetical protein	110	110	1	1	3751	NA	NA	NA	525	525	525
ilvD	ilvD	hypothetical protein	110	110	1	1	3749	NA	NA	NA	1728	1728	1728
Rv1234	Rv1234	hypothetical protein	110	110	1	1	3748	NA	NA	NA	528	528	528
rimM	rimM	hypothetical protein	110	110	1	1	3746	NA	NA	NA	531	531	531
aroK	aroK	hypothetical protein	110	110	1	1	3745	NA	NA	NA	531	531	531
TB186	TB18.6	hypothetical protein	110	110	1	1	3744	NA	NA	NA	531	531	531
ahpD	ahpD	hypothetical protein	110	110	1	1	3742	NA	NA	NA	534	534	534
sigL	sigL	hypothetical protein	110	110	1	1	3741	NA	NA	NA	534	534	534
rplJ	rplJ	hypothetical protein	110	110	1	1	3740	NA	NA	NA	537	537	537
rplF	rplF	hypothetical protein	110	110	1	1	3739	NA	NA	NA	540	540	540
pyrE	pyrE	hypothetical protein	110	110	1	1	3738	NA	NA	NA	540	540	540
Rv0340	Rv0340	hypothetical protein	110	110	1	1	3737	NA	NA	NA	540	540	540
rplQ	rplQ	hypothetical protein	110	110	1	1	3733	NA	NA	NA	543	543	543
lprC	lprC	hypothetical protein	110	110	1	1	3731	NA	NA	NA	543	543	543
Rv1231c	Rv1231c	hypothetical protein	110	110	1	1	3730	NA	NA	NA	543	543	543
Rv0047c	Rv0047c	hypothetical protein	110	110	1	1	3729	NA	NA	NA	543	543	543
bfrB	bfrB	hypothetical protein	110	110	1	1	3728	NA	NA	NA	546	546	546
Rv1957	Rv1957	hypothetical protein	110	110	1	1	3727	NA	NA	NA	546	546	546
moaB2	moaB2	hypothetical protein	110	110	1	1	3726	NA	NA	NA	546	546	546
Rv0762c	Rv0762c	hypothetical protein	110	110	1	1	3725	NA	NA	NA	546	546	546
adk	adk	hypothetical protein	110	110	1	1	3724	NA	NA	NA	546	546	546
aac	aac	hypothetical protein	110	110	1	1	3723	NA	NA	NA	546	546	546
lpqE	lpqE	hypothetical protein	110	110	1	1	3722	NA	NA	NA	549	549	549
Rv0513	Rv0513	hypothetical protein	110	110	1	1	3721	NA	NA	NA	549	549	549
Rv0219	Rv0219	hypothetical protein	110	110	1	1	3720	NA	NA	NA	549	549	549
espH	espH	hypothetical protein	110	110	1	1	3718	NA	NA	NA	552	552	552
mfpA	mfpA	hypothetical protein	110	110	1	1	3717	NA	NA	NA	552	552	552
Rv3222c	Rv3222c	hypothetical protein	110	110	1	1	3716	NA	NA	NA	552	552	552
Rv2842c	Rv2842c	hypothetical protein	110	110	1	1	3715	NA	NA	NA	552	552	552
rbfA	rbfA	hypothetical protein	110	110	1	1	3714	NA	NA	NA	552	552	552
fcoT	fcoT	hypothetical protein	110	110	1	1	3713	NA	NA	NA	552	552	552
lpqB	lpqB	hypothetical protein	110	110	1	1	3712	NA	NA	NA	1752	1752	1752
nuoB	nuoB	hypothetical protein	110	110	1	1	3711	NA	NA	NA	555	555	555
Rv3054c	Rv3054c	hypothetical protein	110	110	1	1	3710	NA	NA	NA	555	555	555
Rv0177	Rv0177	hypothetical protein	110	110	1	1	3709	NA	NA	NA	555	555	555
frr	frr	hypothetical protein	110	110	1	1	3708	NA	NA	NA	558	558	558
Rv2499c	Rv2499c	hypothetical protein	110	110	1	1	3707	NA	NA	NA	558	558	558
lprB	lprB	hypothetical protein	110	110	1	1	3706	NA	NA	NA	558	558	558
Rv1776c	Rv1776c	hypothetical protein	110	110	1	1	3705	NA	NA	NA	561	561	561
lpqJ	lpqJ	hypothetical protein	110	110	1	1	3704	NA	NA	NA	561	561	561
Rv3920c	Rv3920c	hypothetical protein	110	110	1	1	3703	NA	NA	NA	564	564	564
hsaB	hsaB	hypothetical protein	110	110	1	1	3702	NA	NA	NA	564	564	564
lppV	lppV	hypothetical protein	110	110	1	1	3701	NA	NA	NA	564	564	564
efp	efp	hypothetical protein	110	110	1	1	3700	NA	NA	NA	564	564	564
sigC	sigC	hypothetical protein	110	110	1	1	3699	NA	NA	NA	564	564	564
Rv1780	Rv1780	hypothetical protein	110	110	1	1	3698	NA	NA	NA	564	564	564
Rv1474c	Rv1474c	hypothetical protein	110	110	1	1	3697	NA	NA	NA	564	564	564
Rv1205	Rv1205	hypothetical protein	110	110	1	1	3696	NA	NA	NA	564	564	564
rplE	rplE	hypothetical protein	110	110	1	1	3695	NA	NA	NA	564	564	564
sigK	sigK	hypothetical protein	110	110	1	1	3694	NA	NA	NA	564	564	564
folK	folK	hypothetical protein	110	110	1	1	3693	NA	NA	NA	567	567	567
Rv3405c	Rv3405c	hypothetical protein	110	110	1	1	3692	NA	NA	NA	567	567	567
ruvC	ruvC	hypothetical protein	110	110	1	1	3691	NA	NA	NA	567	567	567
Rv1531	Rv1531	hypothetical protein	110	110	1	1	3690	NA	NA	NA	567	567	567
Rv2250c	Rv2250c	hypothetical protein	110	110	1	1	3686	NA	NA	NA	570	570	570
lppK	lppK	hypothetical protein	110	110	1	1	3685	NA	NA	NA	570	570	570
Rv1727	Rv1727	hypothetical protein	110	110	1	1	3684	NA	NA	NA	570	570	570
Rv1176c	Rv1176c	hypothetical protein	110	110	1	1	3683	NA	NA	NA	570	570	570
kdpC	kdpC	hypothetical protein	110	110	1	1	3682	NA	NA	NA	570	570	570
Rv0067c	Rv0067c	hypothetical protein	110	110	1	1	3681	NA	NA	NA	570	570	570
Rv0464c	Rv0464c	hypothetical protein	110	110	1	1	3680	NA	NA	NA	573	573	573
dcd	dcd	hypothetical protein	110	110	1	1	3679	NA	NA	NA	573	573	573
Rv3770c	Rv3770c	hypothetical protein	110	110	1	1	3677	NA	NA	NA	576	576	576
pth	pth	hypothetical protein	110	110	1	1	3675	NA	NA	NA	576	576	576
Rv3647c	Rv3647c	hypothetical protein	110	110	1	1	3674	NA	NA	NA	579	579	579
Rv3491	Rv3491	hypothetical protein	110	110	1	1	3672	NA	NA	NA	579	579	579
mfpB	mfpB	hypothetical protein	110	110	1	1	3671	NA	NA	NA	582	582	582
mpt70	mpt70	hypothetical protein	110	110	1	1	3670	NA	NA	NA	582	582	582
Rv2792c	Rv2792c	hypothetical protein	110	110	1	1	3669	NA	NA	NA	582	582	582
pyrR	pyrR	hypothetical protein	110	110	1	1	3668	NA	NA	NA	582	582	582
Rv1314c	Rv1314c	hypothetical protein	110	110	1	1	3667	NA	NA	NA	582	582	582
Rv2979c	Rv2979c	hypothetical protein	110	110	1	1	3666	NA	NA	NA	585	585	585
Rv2862c	Rv2862c	hypothetical protein	110	110	1	1	3665	NA	NA	NA	585	585	585
PPE41	PPE41	hypothetical protein	110	110	1	1	3664	NA	NA	NA	585	585	585
Rv0196	Rv0196	hypothetical protein	110	110	1	1	3663	NA	NA	NA	585	585	585
Rv2912c	Rv2912c	hypothetical protein	110	110	1	1	3662	NA	NA	NA	588	588	588
Rv2613c	Rv2613c	hypothetical protein	110	110	1	1	3661	NA	NA	NA	588	588	588
ahpC	ahpC	hypothetical protein	110	110	1	1	3660	NA	NA	NA	588	588	588
Rv1156	Rv1156	hypothetical protein	110	110	1	1	3659	NA	NA	NA	588	588	588
ruvA	ruvA	hypothetical protein	110	110	1	1	3658	NA	NA	NA	591	591	591
Rv1019	Rv1019	hypothetical protein	110	110	1	1	3656	NA	NA	NA	594	594	594
rplV	rplV	hypothetical protein	110	110	1	1	3655	NA	NA	NA	594	594	594
def	def	hypothetical protein	110	110	1	1	3654	NA	NA	NA	594	594	594
Rv0371c	Rv0371c	hypothetical protein	110	110	1	1	3653	NA	NA	NA	594	594	594
Rv0366c	Rv0366c	hypothetical protein	110	110	1	1	3652	NA	NA	NA	594	594	594
Rv0089	Rv0089	hypothetical protein	110	110	1	1	3651	NA	NA	NA	594	594	594
leuD	leuD	hypothetical protein	110	110	1	1	3649	NA	NA	NA	597	597	597
snoP	snoP	hypothetical protein	110	110	1	1	3648	NA	NA	NA	597	597	597
Rv2949c	Rv2949c	hypothetical protein	110	110	1	1	3646	NA	NA	NA	600	600	600
Rv1885c	Rv1885c	hypothetical protein	110	110	1	1	3644	NA	NA	NA	600	600	600
Rv3557c	Rv3557c	hypothetical protein	110	110	1	1	3641	NA	NA	NA	603	603	603
Rv3173c	Rv3173c	hypothetical protein	110	110	1	1	3640	NA	NA	NA	603	603	603
Rv3120	Rv3120	hypothetical protein	110	110	1	1	3639	NA	NA	NA	603	603	603
clpP1	clpP1	hypothetical protein	110	110	1	1	3638	NA	NA	NA	603	603	603
Rv0328	Rv0328	hypothetical protein	110	110	1	1	3637	NA	NA	NA	603	603	603
rpsD	rpsD	hypothetical protein	110	110	1	1	3635	NA	NA	NA	606	606	606
Rv2086	Rv2086	hypothetical protein	110	110	1	1	3634	NA	NA	NA	606	606	606
Rv1167c	Rv1167c	hypothetical protein	110	110	1	1	3632	NA	NA	NA	606	606	606
Rv1126c	Rv1126c	hypothetical protein	110	110	1	1	3631	NA	NA	NA	606	606	606
Rv0135c	Rv0135c	hypothetical protein	110	110	1	1	3630	NA	NA	NA	606	606	606
Rv0133	Rv0133	hypothetical protein	110	110	1	1	3629	NA	NA	NA	606	606	606
Rv0078	Rv0078	hypothetical protein	110	110	1	1	3628	NA	NA	NA	606	606	606
folE	folE	hypothetical protein	110	110	1	1	3627	NA	NA	NA	609	609	609
rmlC	rmlC	hypothetical protein	110	110	1	1	3626	NA	NA	NA	609	609	609
Rv2811	Rv2811	hypothetical protein	110	110	1	1	3625	NA	NA	NA	609	609	609
Rv0525	Rv0525	hypothetical protein	110	110	1	1	3624	NA	NA	NA	609	609	609
recR	recR	hypothetical protein	110	110	1	1	3621	NA	NA	NA	612	612	612
gpm2	gpm2	hypothetical protein	110	110	1	1	3620	NA	NA	NA	612	612	612
idi	idi	hypothetical protein	110	110	1	1	3619	NA	NA	NA	612	612	612
mpg	mpg	hypothetical protein	110	110	1	1	3618	NA	NA	NA	612	612	612
rimJ	rimJ	hypothetical protein	110	110	1	1	3617	NA	NA	NA	612	612	612
Rv1341	Rv1341	Probable Nucleotide diphosphatase	110	110	1	1	3615	NA	NA	NA	615	615	615
Rv3322c	Rv3322c	hypothetical protein	110	110	1	1	3613	NA	NA	NA	615	615	615
Rv3055	Rv3055	hypothetical protein	110	110	1	1	3612	NA	NA	NA	615	615	615
Rv2732c	Rv2732c	hypothetical protein	110	110	1	1	3611	NA	NA	NA	615	615	615
Rv1958c	Rv1958c	hypothetical protein	110	110	1	1	3610	NA	NA	NA	615	615	615
tagA	tagA	hypothetical protein	110	110	1	1	3609	NA	NA	NA	615	615	615
Rv1498c	Rv1498c	hypothetical protein	110	110	1	1	3608	NA	NA	NA	618	618	618
Rv1000c	Rv1000c	hypothetical protein	110	110	1	1	3607	NA	NA	NA	618	618	618
Rv3189	Rv3189	hypothetical protein	110	110	1	1	3605	NA	NA	NA	621	621	621
Rv2597	Rv2597	hypothetical protein	110	110	1	1	3604	NA	NA	NA	621	621	621
Rv2170	Rv2170	hypothetical protein	110	110	1	1	3603	NA	NA	NA	621	621	621
Rv0273c	Rv0273c	hypothetical protein	110	110	1	1	3602	NA	NA	NA	621	621	621
hisH	hisH	hypothetical protein	110	110	1	1	3601	NA	NA	NA	621	621	621
Rv0779c	Rv0779c	hypothetical protein	110	110	1	1	3600	NA	NA	NA	621	621	621
Rv2561~~~Rv2562	Rv2561;Rv2562	putative phosphorus-oxygen lyase;Conserved hypothetical protein;hypothetical protein	110	112	1.01818	1	3596	NA	NA	NA	294	738	702.214
sodA	sodA	hypothetical protein	110	110	1	1	3595	NA	NA	NA	624	624	624
canB	canB	hypothetical protein	110	110	1	1	3594	NA	NA	NA	624	624	624
cobO	cobO	hypothetical protein	110	110	1	1	3593	NA	NA	NA	624	624	624
Rv2491	Rv2491	hypothetical protein	110	110	1	1	3592	NA	NA	NA	624	624	624
Rv2466c	Rv2466c	hypothetical protein	110	110	1	1	3591	NA	NA	NA	624	624	624
Rv1685c	Rv1685c	hypothetical protein	110	110	1	1	3589	NA	NA	NA	624	624	624
Rv1041c~~~Rv1150	Rv1041c;Rv1150	Probable is like-2 transposase;hypothetical protein	110	110	1	1	3588	NA	NA	NA	438	864	441.873
Rv3167c	Rv3167c	hypothetical protein	110	110	1	1	3587	NA	NA	NA	627	627	627
Rv1626	Rv1626	hypothetical protein	110	110	1	1	3585	NA	NA	NA	627	627	627
gmk	gmk	hypothetical protein	110	110	1	1	3584	NA	NA	NA	627	627	627
lpqA	lpqA	hypothetical protein	110	110	1	1	3582	NA	NA	NA	630	630	630
pgsA2	pgsA2	hypothetical protein	110	110	1	1	3581	NA	NA	NA	630	630	630
Rv0804	Rv0804	hypothetical protein	110	110	1	1	3580	NA	NA	NA	630	630	630
Rv0421c	Rv0421c	hypothetical protein	110	110	1	1	3579	NA	NA	NA	630	630	630
hisB	hisB	hypothetical protein	110	110	1	1	3577	NA	NA	NA	633	633	633
mbtK	mbtK	hypothetical protein	110	110	1	1	3576	NA	NA	NA	633	633	633
Rv1289	Rv1289	hypothetical protein	110	110	1	1	3575	NA	NA	NA	633	633	633
Rv0970	Rv0970	hypothetical protein	110	110	1	1	3574	NA	NA	NA	633	633	633
tsaB	tsaB	hypothetical protein	110	110	1	1	3572	NA	NA	NA	636	636	636
nuoI	nuoI	hypothetical protein	110	110	1	1	3571	NA	NA	NA	636	636	636
nadD	nadD	hypothetical protein	110	110	1	1	3570	NA	NA	NA	636	636	636
Rv2260	Rv2260	hypothetical protein	110	110	1	1	3569	NA	NA	NA	636	636	636
ureF	ureF	hypothetical protein	110	110	1	1	3568	NA	NA	NA	636	636	636
raaS	raaS	hypothetical protein	110	110	1	1	3566	NA	NA	NA	639	639	639
Rv2473	Rv2473	Possible alanine and proline rich membrane protein;hypothetical protein	110	110	1	1	3565	NA	NA	NA	465	717	467.291
Rv2036	Rv2036	hypothetical protein	110	110	1	1	3564	NA	NA	NA	642	642	642
phoY2	phoY2	hypothetical protein	110	110	1	1	3563	NA	NA	NA	642	642	642
Rv0767c	Rv0767c	hypothetical protein	110	110	1	1	3562	NA	NA	NA	642	642	642
Rv3705c	Rv3705c	hypothetical protein	110	110	1	1	3561	NA	NA	NA	645	645	645
tmk	tmk	hypothetical protein	110	110	1	1	3560	NA	NA	NA	645	645	645
hupB	hupB	hypothetical protein	110	110	1	1	3559	NA	NA	NA	645	645	645
Rv2983	Rv2983	hypothetical protein	110	110	1	1	3558	NA	NA	NA	645	645	645
clpP2	clpP2	hypothetical protein	110	110	1	1	3557	NA	NA	NA	645	645	645
Rv2197c	Rv2197c	hypothetical protein	110	110	1	1	3556	NA	NA	NA	645	645	645
Rv0158	Rv0158	hypothetical protein	110	110	1	1	3555	NA	NA	NA	645	645	645
Rv2506	Rv2506	hypothetical protein	110	110	1	1	3554	NA	NA	NA	648	648	648
rplY	rplY	hypothetical protein	110	110	1	1	3553	NA	NA	NA	648	648	648
Rv0358	Rv0358	hypothetical protein	110	110	1	1	3552	NA	NA	NA	648	648	648
nth	nth	Probable endonuclease III Nth (DNA-(apurinic or apyrimidinic site)lyase) (AP lyase) (AP endonuclease class I) (endodeoxyribonuclease (apurinic or apyrimidinic)) (deoxyribonuclease (apurinic or apyrimidinic));hypothetical protein	110	110	1	1	3551	NA	NA	NA	681	738	681.518
Rv3058c	Rv3058c	hypothetical protein	110	110	1	1	3549	NA	NA	NA	651	651	651
Rv1147	Rv1147	hypothetical protein	110	110	1	1	3548	NA	NA	NA	651	651	651
Rv3577	Rv3577	Conserved hypothetical protein;hypothetical protein	110	113	1.02727	1	3547	NA	NA	NA	444	921	895.673
Rv3376	Rv3376	hypothetical protein	110	110	1	1	3546	NA	NA	NA	654	654	654
devR	devR	hypothetical protein	110	110	1	1	3545	NA	NA	NA	654	654	654
pgsA1	pgsA1	hypothetical protein	110	110	1	1	3544	NA	NA	NA	654	654	654
Rv1301	Rv1301	hypothetical protein	110	110	1	1	3543	NA	NA	NA	654	654	654
rplC	rplC	hypothetical protein	110	110	1	1	3542	NA	NA	NA	654	654	654
Rv0434	Rv0434	hypothetical protein	110	110	1	1	3541	NA	NA	NA	654	654	654
Rv1057	Rv1057	putative seven-bladed beta-propeller of unknown function;hypothetical protein	110	110	1	1	3540	NA	NA	NA	1182	1233	1232.54
Rv3850	Rv3850	hypothetical protein	110	110	1	1	3539	NA	NA	NA	657	657	657
dedA	dedA	hypothetical protein	110	110	1	1	3538	NA	NA	NA	657	657	657
scoB	scoB	hypothetical protein	110	110	1	1	3537	NA	NA	NA	657	657	657
lppI	lppI	hypothetical protein	110	110	1	1	3536	NA	NA	NA	657	657	657
Rv0802c	Rv0802c	hypothetical protein	110	110	1	1	3535	NA	NA	NA	657	657	657
fucA	fucA	hypothetical protein	110	110	1	1	3534	NA	NA	NA	657	657	657
Rv0229c	Rv0229c	Possible conserved membrane protein with PIN domain/putative ester hydrolase;hypothetical protein	110	110	1	1	3533	NA	NA	NA	414	681	416.427
Rv3000	Rv3000	hypothetical protein	110	110	1	1	3532	NA	NA	NA	660	660	660
mpt83	mpt83	hypothetical protein	110	110	1	1	3530	NA	NA	NA	663	663	663
Rv1362c	Rv1362c	hypothetical protein	110	110	1	1	3529	NA	NA	NA	663	663	663
rpsE	rpsE	hypothetical protein	110	110	1	1	3528	NA	NA	NA	663	663	663
Rv0540	Rv0540	hypothetical protein	110	110	1	1	3527	NA	NA	NA	663	663	663
hycP	hycP	hypothetical protein	110	110	1	1	3526	NA	NA	NA	663	663	663
phoY1	phoY1	hypothetical protein	110	110	1	1	3525	NA	NA	NA	666	666	666
eccA2	eccA2	hypothetical protein;ESX conserved component EccA2. ESX-2 type VII secretion system protein. Probable CbxX/CfqX family protein.	110	116	1.05455	1	3524	NA	NA	NA	333	1860	1760.72
rocD1	rocD1	hypothetical protein	110	110	1	1	3523	NA	NA	NA	666	666	666
Rv3575c	Rv3575c	Transcriptional regulatory protein (probably LacI-family);hypothetical protein	110	110	1	1	3522	NA	NA	NA	1023	1080	1023.52
Rv3282	Rv3282	hypothetical protein	110	110	1	1	3521	NA	NA	NA	669	669	669
Rv3271c	Rv3271c	hypothetical protein	110	110	1	1	3520	NA	NA	NA	669	669	669
Rv2469c	Rv2469c	hypothetical protein	110	110	1	1	3519	NA	NA	NA	669	669	669
thiE	thiE	hypothetical protein	110	110	1	1	3518	NA	NA	NA	669	669	669
pcp	pcp	hypothetical protein	110	110	1	1	3517	NA	NA	NA	669	669	669
gpgP	gpgP	hypothetical protein	110	110	1	1	3515	NA	NA	NA	672	672	672
Rv1856c	Rv1856c	hypothetical protein	110	110	1	1	3514	NA	NA	NA	672	672	672
rplD	rplD	50S ribosomal protein L4 RplD	110	110	1	1	3513	NA	NA	NA	675	675	675
Rv3741c	Rv3741c	hypothetical protein	110	110	1	1	3512	NA	NA	NA	675	675	675
crp	crp	hypothetical protein	110	110	1	1	3511	NA	NA	NA	675	675	675
Rv2621c	Rv2621c	hypothetical protein	110	110	1	1	3510	NA	NA	NA	675	675	675
pdxH	pdxH	hypothetical protein	110	110	1	1	3509	NA	NA	NA	675	675	675
Rv2557	Rv2557	hypothetical protein	110	110	1	1	3508	NA	NA	NA	675	675	675
ureG	ureG	hypothetical protein	110	110	1	1	3507	NA	NA	NA	675	675	675
Rv1216c	Rv1216c	hypothetical protein	110	110	1	1	3506	NA	NA	NA	675	675	675
purQ	purQ	hypothetical protein	110	110	1	1	3505	NA	NA	NA	675	675	675
deoC	deoC	hypothetical protein	110	110	1	1	3504	NA	NA	NA	675	675	675
Rv3387	Rv3387	hypothetical protein	110	110	1	1	3503	NA	NA	NA	678	678	678
Rv0195	Rv0195	hypothetical protein;Possible two component transcriptional regulatory protein (probably LuxR-family)	110	120	1.09091	1	3502	NA	NA	NA	201	768	699.825
Rv1321	Rv1321	putative ester hydrolase	110	110	1	1	3501	NA	NA	NA	681	681	681
cut4	cut4	hypothetical protein	110	110	1	1	3500	NA	NA	NA	681	681	681
Rv1686c	Rv1686c	hypothetical protein	110	110	1	1	3499	NA	NA	NA	681	681	681
Rv2576c	Rv2576c	Possible conserved membrane protein;hypothetical protein	110	110	1	1	3498	NA	NA	NA	102	465	420.464
Rv0813c	Rv0813c	hypothetical protein	110	110	1	1	3497	NA	NA	NA	681	681	681
Rv0324	Rv0324	hypothetical protein	110	110	1	1	3496	NA	NA	NA	681	681	681
TB222	TB22.2	hypothetical protein	110	110	1	1	3494	NA	NA	NA	684	684	684
ung	ung	hypothetical protein	110	110	1	1	3493	NA	NA	NA	684	684	684
pptT	pptT	hypothetical protein	110	110	1	1	3492	NA	NA	NA	684	684	684
lppM	lppM	hypothetical protein	110	110	1	1	3490	NA	NA	NA	684	684	684
Rv2536	Rv2536	hypothetical protein	110	111	1.00909	1	3489	NA	NA	NA	165	693	686.838
regX3	regX3	hypothetical protein	110	110	1	1	3488	NA	NA	NA	684	684	684
Rv0364	Rv0364	hypothetical protein	110	110	1	1	3487	NA	NA	NA	684	684	684
Rv3208	Rv3208	hypothetical protein	110	110	1	1	3486	NA	NA	NA	687	687	687
mpt64	mpt64	hypothetical protein	110	110	1	1	3485	NA	NA	NA	687	687	687
Rv2205c	Rv2205c	Putative Glycerate 3-kinase;putative protein	110	110	1	1	3484	NA	NA	NA	1077	1146	1145.37
Rv0948c	Rv0948c	Chorismate mutase;hypothetical protein	110	110	1	1	3483	NA	NA	NA	273	318	273.409
proW	proW	hypothetical protein	110	110	1	1	3482	NA	NA	NA	690	690	690
cysE	cysE	hypothetical protein	110	110	1	1	3481	NA	NA	NA	690	690	690
Rv1104	Rv1104	hypothetical protein	110	110	1	1	3480	NA	NA	NA	690	690	690
Rv0232	Rv0232	hypothetical protein	110	110	1	1	3479	NA	NA	NA	690	690	690
Rv0200	Rv0200	hypothetical protein	110	110	1	1	3478	NA	NA	NA	690	690	690
ftsE	ftsE	Putative cell division ATP-binding protein FtsE (septation component-transport ATP-binding protein ABC transporter)	110	110	1	1	3477	NA	NA	NA	693	693	693
trmD	trmD	hypothetical protein	110	110	1	1	3476	NA	NA	NA	693	693	693
Rv1072	Rv1072	hypothetical protein	110	110	1	1	3475	NA	NA	NA	837	837	837
ideR	ideR	hypothetical protein	110	110	1	1	3474	NA	NA	NA	693	693	693
Rv0443	Rv0443	Mycothiol S-transferase;hypothetical protein	110	110	1	1	3473	NA	NA	NA	327	558	546.055
lipB	lipB	hypothetical protein	110	110	1	1	3472	NA	NA	NA	693	693	693
cmk	cmk	hypothetical protein	110	110	1	1	3471	NA	NA	NA	693	693	693
Rv0059	Rv0059	hypothetical protein	110	110	1	1	3470	NA	NA	NA	693	693	693
ispD	ispD	hypothetical protein	110	110	1	1	3469	NA	NA	NA	696	696	696
Rv3210c	Rv3210c	hypothetical protein	110	110	1	1	3468	NA	NA	NA	696	696	696
Rv2728c	Rv2728c	hypothetical protein	110	110	1	1	3467	NA	NA	NA	696	696	696
Rv2676c	Rv2676c	hypothetical protein	110	110	1	1	3466	NA	NA	NA	696	696	696
scpB	scpB	hypothetical protein	110	110	1	1	3465	NA	NA	NA	696	696	696
echA3	echA3	hypothetical protein	110	110	1	1	3464	NA	NA	NA	696	696	696
kdpB	kdpB	hypothetical protein;Probable potassium-transporting P-type ATPase B chain KdpB (potassium-translocating ATPase B chain) (ATP phosphohydrolase [potassium-transporting] B chain) (potassium binding and translocating subunit B)	110	112	1.01818	1	3463	NA	NA	NA	699	2130	2090.62
Rv0518	Rv0518	hypothetical protein	110	110	1	1	3462	NA	NA	NA	696	696	696
psd	psd	hypothetical protein	110	110	1	1	3461	NA	NA	NA	696	696	696
kdpF	kdpF	Probable membrane protein KdpF;hypothetical protein	110	110	1	1	3460	NA	NA	NA	93	99	98.9455
Rv0784	Rv0784	hypothetical protein	110	110	1	1	3459	NA	NA	NA	699	699	699
rpe	rpe	Probable ribulose-phosphate 3-epimerase Rpe (PPE) (R5P3E) (pentose-5-phosphate 3-epimerase)	110	110	1	1	3458	NA	NA	NA	699	699	699
Rv3837c	Rv3837c	hypothetical protein	110	110	1	1	3457	NA	NA	NA	699	699	699
vapC25~~~vapC	vapC25;vapC	hypothetical protein;tRNA(fMet)-specific endonuclease VapC	110	110	1	1	3456	NA	NA	NA	369	429	428.455
Rv1268c	Rv1268c	hypothetical protein	110	110	1	1	3455	NA	NA	NA	699	699	699
Rv1115	Rv1115	hypothetical protein	110	110	1	1	3454	NA	NA	NA	699	699	699
trpG	trpG	hypothetical protein	110	110	1	1	3453	NA	NA	NA	699	699	699
Rv3699	Rv3699	hypothetical protein	110	110	1	1	3452	NA	NA	NA	702	702	702
Rv2989	Rv2989	hypothetical protein	110	110	1	1	3451	NA	NA	NA	702	702	702
lppX	lppX	hypothetical protein	110	110	1	1	3450	NA	NA	NA	702	702	702
tcrX	tcrX	hypothetical protein	110	110	1	1	3449	NA	NA	NA	705	705	705
Rv3404c	Rv3404c	hypothetical protein	110	110	1	1	3448	NA	NA	NA	705	705	705
mgtC	mgtC	hypothetical protein	110	110	1	1	3447	NA	NA	NA	705	705	705
menH	menH	hypothetical protein	110	110	1	1	3446	NA	NA	NA	705	705	705
cobQ2	cobQ2	hypothetical protein	110	110	1	1	3445	NA	NA	NA	708	708	708
rplA	rplA	hypothetical protein	110	110	1	1	3444	NA	NA	NA	708	708	708
grpE	grpE	hypothetical protein	110	110	1	1	3443	NA	NA	NA	708	708	708
mazF2	mazF2	Toxin MazF2;hypothetical protein	110	110	1	1	3442	NA	NA	NA	234	309	234.682
Rv3519	Rv3519	hypothetical protein	110	110	1	1	3441	NA	NA	NA	711	711	711
rfbD	rfbD	hypothetical protein	110	110	1	1	3440	NA	NA	NA	843	843	843
lpqD	lpqD	hypothetical protein	110	110	1	1	3439	NA	NA	NA	711	711	711
yrbE4B	yrbE4B	hypothetical protein	110	110	1	1	3438	NA	NA	NA	843	843	843
nuoC	nuoC	hypothetical protein	110	110	1	1	3437	NA	NA	NA	711	711	711
Rv2821c	Rv2821c	hypothetical protein	110	110	1	1	3436	NA	NA	NA	711	711	711
lexA	lexA	hypothetical protein	110	110	1	1	3435	NA	NA	NA	711	711	711
Rv2135c	Rv2135c	hypothetical protein	110	110	1	1	3434	NA	NA	NA	711	711	711
Rv1593c	Rv1593c	hypothetical protein	110	110	1	1	3433	NA	NA	NA	711	711	711
prrA	prrA	hypothetical protein	110	110	1	1	3432	NA	NA	NA	711	711	711
Rv3243c	Rv3243c	hypothetical protein	110	110	1	1	3430	NA	NA	NA	843	843	843
Rv2972c	Rv2972c	hypothetical protein	110	110	1	1	3428	NA	NA	NA	714	714	714
Rv2687c	Rv2687c	hypothetical protein	110	110	1	1	3427	NA	NA	NA	714	714	714
narU	narU	hypothetical protein	110	111	1.00909	1	3426	NA	NA	NA	363	1392	1375.24
Rv1151c	Rv1151c	hypothetical protein	110	110	1	1	3425	NA	NA	NA	714	714	714
Rv0634c	Rv0634c	hypothetical protein	110	110	1	1	3424	NA	NA	NA	714	714	714
PE2	PE2	PE family protein PE2;hypothetical protein	110	110	1	1	3423	NA	NA	NA	1473	1578	1473.95
rmlA	rmlA	hypothetical protein	110	110	1	1	3422	NA	NA	NA	867	867	867
lppA	lppA	Probable conserved lipoprotein LppA;hypothetical protein	110	110	1	1	3421	NA	NA	NA	558	660	559.417
rplB	rplB	hypothetical protein	110	110	1	1	3420	NA	NA	NA	843	843	843
nusG	nusG	hypothetical protein	110	110	1	1	3419	NA	NA	NA	717	717	717
htdX	htdX	hypothetical protein	110	110	1	1	3418	NA	NA	NA	843	843	843
lprG	lprG	hypothetical protein	110	110	1	1	3416	NA	NA	NA	720	720	720
Rv0394c	Rv0394c	hypothetical protein	110	110	1	1	3415	NA	NA	NA	720	720	720
rnc	rnc	hypothetical protein	110	110	1	1	3412	NA	NA	NA	723	723	723
Rv2525c	Rv2525c	hypothetical protein	110	110	1	1	3411	NA	NA	NA	723	723	723
Rv0674	Rv0674	hypothetical protein	110	110	1	1	3410	NA	NA	NA	723	723	723
mce2R	mce2R	hypothetical protein	110	110	1	1	3409	NA	NA	NA	723	723	723
sodC	sodC	hypothetical protein	110	110	1	1	3408	NA	NA	NA	723	723	723
Rv3717	Rv3717	hypothetical protein	110	110	1	1	3407	NA	NA	NA	726	726	726
ripB	ripB	hypothetical protein	110	110	1	1	3406	NA	NA	NA	726	726	726
Rv0756c	Rv0756c	hypothetical protein	110	110	1	1	3405	NA	NA	NA	726	726	726
Rv0560c	Rv0560c	hypothetical protein	110	110	1	1	3404	NA	NA	NA	726	726	726
Rv0494	Rv0494	Probable transcriptional regulatory protein (probably GntR-family)	110	110	1	1	3403	NA	NA	NA	729	729	729
Rv3493c	Rv3493c	hypothetical protein	110	110	1	1	3402	NA	NA	NA	729	729	729
udgB	udgB	Probable uracil DNA glycosylase UdgB;hypothetical protein	110	110	1	1	3401	NA	NA	NA	813	1089	818.809
Rv1085c	Rv1085c	hypothetical protein	110	110	1	1	3400	NA	NA	NA	729	729	729
Rv0790c	Rv0790c	hypothetical protein	110	110	1	1	3399	NA	NA	NA	729	729	729
Rv0730	Rv0730	hypothetical protein	110	110	1	1	3398	NA	NA	NA	729	729	729
Rv1261c	Rv1261c	probable F420-H2-dependent quinone reductase;hypothetical protein	110	110	1	1	3397	NA	NA	NA	450	474	473.782
Rv1513	Rv1513	hypothetical protein	110	110	1	1	3396	NA	NA	NA	732	732	732
echA6	echA6	hypothetical protein	110	110	1	1	3395	NA	NA	NA	732	732	732
Rv1045	Rv1045	hypothetical protein	110	143	1.3	1	3394	NA	NA	NA	387	882	686.182
Rv3916c	Rv3916c	hypothetical protein	110	110	1	1	3393	NA	NA	NA	735	735	735
Rv3238c	Rv3238c	hypothetical protein	110	110	1	1	3392	NA	NA	NA	735	735	735
Rv2091c	Rv2091c	hypothetical protein	110	110	1	1	3391	NA	NA	NA	735	735	735
Rv0275c	Rv0275c	hypothetical protein	110	110	1	1	3389	NA	NA	NA	735	735	735
Rv0207c	Rv0207c	hypothetical protein	110	110	1	1	3388	NA	NA	NA	735	735	735
Rv0178	Rv0178	hypothetical protein	110	110	1	1	3387	NA	NA	NA	735	735	735
Rv0043c	Rv0043c	hypothetical protein	110	110	1	1	3386	NA	NA	NA	735	735	735
hisA	hisA	Probable phosphoribosylformimino-5-aminoimidazole carboxamide ribotide isomerase HisA	110	110	1	1	3385	NA	NA	NA	738	738	738
Rv2927c	Rv2927c	hypothetical protein	110	110	1	1	3383	NA	NA	NA	738	738	738
Rv2229c	Rv2229c	hypothetical protein	110	110	1	1	3381	NA	NA	NA	738	738	738
Rv0925c	Rv0925c	hypothetical protein	110	110	1	1	3380	NA	NA	NA	738	738	738
narI	narI	hypothetical protein	110	110	1	1	3379	NA	NA	NA	741	741	741
Rv0330c	Rv0330c	hypothetical protein	110	110	1	1	3378	NA	NA	NA	741	741	741
echA20	echA20	hypothetical protein	110	110	1	1	3377	NA	NA	NA	744	744	744
Rv2182c	Rv2182c	hypothetical protein	110	110	1	1	3376	NA	NA	NA	744	744	744
Rv1828	Rv1828	hypothetical protein	110	110	1	1	3375	NA	NA	NA	744	744	744
fabG1	fabG1	hypothetical protein	110	110	1	1	3374	NA	NA	NA	744	744	744
devB	devB	hypothetical protein	110	110	1	1	3373	NA	NA	NA	744	744	744
fabG2	fabG2	hypothetical protein	110	110	1	1	3372	NA	NA	NA	744	744	744
Rv0259c	Rv0259c	hypothetical protein	110	110	1	1	3371	NA	NA	NA	744	744	744
embA	embA	hypothetical protein	110	110	1	1	3370	NA	NA	NA	3285	3285	3285
Rv3638	Rv3638	hypothetical protein	110	110	1	1	3369	NA	NA	NA	747	747	747
scoA	scoA	hypothetical protein	110	110	1	1	3368	NA	NA	NA	747	747	747
Rv0769	Rv0769	hypothetical protein	110	110	1	1	3367	NA	NA	NA	747	747	747
cobS	cobS	Probable cobalamin 5'-phosphate synthase CobS	110	110	1	1	3365	NA	NA	NA	750	750	750
mkl	mkl	Possible ribonucleotide-transport ATP-binding protein ABC transporter Mkl;hypothetical protein	110	111	1.00909	1	3363	NA	NA	NA	381	1080	1002.68
Rv0184	Rv0184	hypothetical protein	110	110	1	1	3362	NA	NA	NA	750	750	750
Rv0110	Rv0110	hypothetical protein	110	110	1	1	3361	NA	NA	NA	750	750	750
Rv3552	Rv3552	hypothetical protein	110	110	1	1	3360	NA	NA	NA	753	753	753
thyX	thyX	hypothetical protein	110	110	1	1	3359	NA	NA	NA	753	753	753
Rv2675c	Rv2675c	hypothetical protein	110	110	1	1	3358	NA	NA	NA	753	753	753
Rv2219	Rv2219	hypothetical protein	110	110	1	1	3357	NA	NA	NA	753	753	753
Rv2001	Rv2001	hypothetical protein	110	110	1	1	3356	NA	NA	NA	753	753	753
atpB	atpB	hypothetical protein	110	110	1	1	3355	NA	NA	NA	753	753	753
nat	nat	hypothetical protein	110	110	1	1	3354	NA	NA	NA	852	852	852
rslA	rslA	hypothetical protein	110	110	1	1	3353	NA	NA	NA	753	753	753
Rv3817	Rv3817	hypothetical protein	110	110	1	1	3352	NA	NA	NA	756	756	756
Rv3815c	Rv3815c	hypothetical protein	110	110	1	1	3351	NA	NA	NA	756	756	756
Rv2603c	Rv2603c	hypothetical protein	110	110	1	1	3349	NA	NA	NA	756	756	756
lppR	lppR	hypothetical protein	110	110	1	1	3348	NA	NA	NA	756	756	756
Rv1864c	Rv1864c	hypothetical protein	110	110	1	1	3347	NA	NA	NA	756	756	756
Rv1051c	Rv1051c	hypothetical protein	110	110	1	1	3346	NA	NA	NA	756	756	756
Rv0484c	Rv0484c	hypothetical protein	110	110	1	1	3344	NA	NA	NA	756	756	756
Rv0372c	Rv0372c	hypothetical protein	110	110	1	1	3343	NA	NA	NA	756	756	756
ldtA	ldtA	hypothetical protein	110	110	1	1	3342	NA	NA	NA	756	756	756
Rv3226c	Rv3226c	hypothetical protein	110	110	1	1	3341	NA	NA	NA	759	759	759
nuoE	nuoE	hypothetical protein	110	110	1	1	3340	NA	NA	NA	759	759	759
Rv1597	Rv1597	hypothetical protein	110	110	1	1	3339	NA	NA	NA	759	759	759
Rv1491c	Rv1491c	hypothetical protein	110	110	1	1	3338	NA	NA	NA	759	759	759
Rv0999	Rv0999	hypothetical protein	110	110	1	1	3337	NA	NA	NA	759	759	759
Rv0579	Rv0579	hypothetical protein	110	110	1	1	3336	NA	NA	NA	759	759	759
thiG	thiG	hypothetical protein	110	110	1	1	3335	NA	NA	NA	759	759	759
Rv0883c	Rv0883c	hypothetical protein	110	110	1	1	3334	NA	NA	NA	762	762	762
Rv1711	Rv1711	Putative 23S rRNA pseudouridine(2604) synthase	110	110	1	1	3333	NA	NA	NA	765	765	765
pirG	pirG	hypothetical protein	110	110	1	1	3332	NA	NA	NA	855	855	855
Rv3912	Rv3912	hypothetical protein	110	110	1	1	3331	NA	NA	NA	765	765	765
dprE2	dprE2	hypothetical protein	110	110	1	1	3330	NA	NA	NA	765	765	765
Rv3723	Rv3723	hypothetical protein	110	110	1	1	3329	NA	NA	NA	765	765	765
yrbE4A	yrbE4A	hypothetical protein	110	110	1	1	3328	NA	NA	NA	765	765	765
cysH	cysH	hypothetical protein	110	110	1	1	3327	NA	NA	NA	765	765	765
glpQ2	glpQ2	Possible glycerophosphoryl diester phosphodiesterase GlpQ2 (glycerophosphodiester phosphodiesterase);hypothetical protein	110	110	1	1	3326	NA	NA	NA	738	771	738.3
Rv1517	Rv1517	hypothetical protein	110	110	1	1	3325	NA	NA	NA	765	765	765
Rv1056	Rv1056	hypothetical protein	110	110	1	1	3324	NA	NA	NA	765	765	765
Rv0224c	Rv0224c	hypothetical protein	110	110	1	1	3323	NA	NA	NA	765	765	765
Rv0315	Rv0315	Possible beta-13-glucanase precursor;hypothetical protein	110	110	1	1	3322	NA	NA	NA	855	885	855.273
glnR	glnR	GlnR transcriptional regulatory protein	110	110	1	1	3321	NA	NA	NA	768	768	768
nei	nei	hypothetical protein	110	110	1	1	3320	NA	NA	NA	768	768	768
Rv2969c	Rv2969c	hypothetical protein	110	110	1	1	3319	NA	NA	NA	768	768	768
Rv1687c	Rv1687c	hypothetical protein	110	110	1	1	3318	NA	NA	NA	768	768	768
Rv3662c	Rv3662c	hypothetical protein	110	110	1	1	3316	NA	NA	NA	771	771	771
echA14	echA14	hypothetical protein	110	110	1	1	3315	NA	NA	NA	771	771	771
Rv1941	Rv1941	hypothetical protein	110	110	1	1	3314	NA	NA	NA	771	771	771
Rv1728c	Rv1728c	hypothetical protein	110	110	1	1	3313	NA	NA	NA	771	771	771
Rv0023	Rv0023	hypothetical protein	110	110	1	1	3312	NA	NA	NA	771	771	771
Rv3591c	Rv3591c	Probable esterase	110	110	1	1	3311	NA	NA	NA	774	774	774
eccE3	eccE3	hypothetical protein	110	110	1	1	3310	NA	NA	NA	996	996	996
Rv0941c	Rv0941c	Conserved hypothetical protein	110	110	1	1	3309	NA	NA	NA	774	774	774
echA8	echA8	hypothetical protein	110	110	1	1	3307	NA	NA	NA	774	774	774
trcR	trcR	hypothetical protein	110	110	1	1	3306	NA	NA	NA	774	774	774
Rv2857c	Rv2857c	Probable short-chain type dehydrogenase/reductase	110	110	1	1	3305	NA	NA	NA	777	777	777
Rv3839	Rv3839	hypothetical protein	110	110	1	1	3304	NA	NA	NA	777	777	777
Rv3549c	Rv3549c	hypothetical protein	110	110	1	1	3302	NA	NA	NA	780	780	780
Rv3816c	Rv3816c	hypothetical protein	110	110	1	1	3301	NA	NA	NA	780	780	780
Rv0145	Rv0145	hypothetical protein	110	115	1.04545	1	3300	NA	NA	NA	258	954	898.174
Rv2696c	Rv2696c	hypothetical protein	110	110	1	1	3299	NA	NA	NA	780	780	780
Rv0147	Rv0147	hypothetical protein	110	110	1	1	3298	NA	NA	NA	510	1521	1490.86
rphA	rphA	hypothetical protein	110	110	1	1	3297	NA	NA	NA	780	780	780
Rv0776c	Rv0776c	hypothetical protein	110	110	1	1	3296	NA	NA	NA	780	780	780
ccdA	ccdA	hypothetical protein	110	110	1	1	3295	NA	NA	NA	780	780	780
Rv0359	Rv0359	hypothetical protein	110	110	1	1	3294	NA	NA	NA	780	780	780
Rv0128	Rv0128	hypothetical protein	110	110	1	1	3293	NA	NA	NA	780	780	780
Rv3137	Rv3137	hypothetical protein	110	110	1	1	3292	NA	NA	NA	783	783	783
wag31	wag31	hypothetical protein	110	110	1	1	3291	NA	NA	NA	783	783	783
fabG3	fabG3	hypothetical protein	110	110	1	1	3290	NA	NA	NA	783	783	783
yrbE1B	yrbE1B	hypothetical protein	110	110	1	1	3289	NA	NA	NA	870	870	870
Rv1003	Rv1003	hypothetical protein	110	110	1	1	3288	NA	NA	NA	858	858	858
Rv3814c	Rv3814c	hypothetical protein	110	110	1	1	3287	NA	NA	NA	786	786	786
hsaE	hsaE	hypothetical protein	110	110	1	1	3286	NA	NA	NA	786	786	786
pyrH	pyrH	hypothetical protein	110	110	1	1	3285	NA	NA	NA	786	786	786
Rv1457c	Rv1457c	hypothetical protein	110	110	1	1	3284	NA	NA	NA	786	786	786
tpi	tpi	hypothetical protein	110	110	1	1	3283	NA	NA	NA	786	786	786
Rv3888c	Rv3888c	Probable conserved membrane protein;hypothetical protein	110	110	1	1	3282	NA	NA	NA	999	1026	999.736
Rv0538	Rv0538	hypothetical protein	110	110	1	1	3281	NA	NA	NA	1611	1647	1643.4
Rv3559c	Rv3559c	hypothetical protein	110	110	1	1	3280	NA	NA	NA	789	789	789
Rv3400	Rv3400	hypothetical protein	110	110	1	1	3279	NA	NA	NA	789	789	789
nuoJ	nuoJ	hypothetical protein	110	110	1	1	3278	NA	NA	NA	789	789	789
Rv2372c	Rv2372c	hypothetical protein	110	110	1	1	3277	NA	NA	NA	789	789	789
Rv1249c	Rv1249c	hypothetical protein	110	110	1	1	3276	NA	NA	NA	789	789	789
Rv1086	Rv1086	hypothetical protein	110	110	1	1	3275	NA	NA	NA	789	789	789
bpoC	bpoC	hypothetical protein	110	110	1	1	3274	NA	NA	NA	789	789	789
Rv0209	Rv0209	hypothetical protein	110	110	1	1	3272	NA	NA	NA	981	1086	1082.18
Rv3538	Rv3538	hypothetical protein	110	110	1	1	3271	NA	NA	NA	861	861	861
ispE	ispE	Probable 4-diphosphocytidyl-2-C-methyl-D-erythritol kinase IspE (CMK) (4-(cytidine-5'-diphospho)-2-C-methyl-D-erythritol kinase);hypothetical protein	110	110	1	1	3270	NA	NA	NA	771	957	954.982
sdhB	sdhB	hypothetical protein	110	110	1	1	3269	NA	NA	NA	792	792	792
Rv3677c	Rv3677c	hypothetical protein	110	110	1	1	3268	NA	NA	NA	795	795	795
modB	modB	hypothetical protein	110	110	1	1	3266	NA	NA	NA	795	795	795
pnp	pnp	hypothetical protein	110	110	1	1	3265	NA	NA	NA	795	795	795
Rv0466	Rv0466	hypothetical protein	110	110	1	1	3264	NA	NA	NA	795	795	795
Rv0044c	Rv0044c	hypothetical protein	110	110	1	1	3263	NA	NA	NA	795	795	795
ppgK	ppgK	hypothetical protein	110	110	1	1	3262	NA	NA	NA	798	798	798
recO	recO	hypothetical protein	110	110	1	1	3261	NA	NA	NA	798	798	798
yrbE1A	yrbE1A	hypothetical protein	110	110	1	1	3260	NA	NA	NA	798	798	798
enc	enc	hypothetical protein	110	110	1	1	3259	NA	NA	NA	798	798	798
Rv0686	Rv0686	hypothetical protein	110	110	1	1	3258	NA	NA	NA	798	798	798
fadE2	fadE2	hypothetical protein	110	110	1	1	3257	NA	NA	NA	1212	1212	1212
htpX	htpX	hypothetical protein	110	110	1	1	3256	NA	NA	NA	861	861	861
Rv3528c	Rv3528c	hypothetical protein;probable serine hydrolase	110	111	1.00909	1	3255	NA	NA	NA	228	714	706.757
Rv3658c	Rv3658c	hypothetical protein	110	110	1	1	3254	NA	NA	NA	801	801	801
birA	birA	hypothetical protein	110	110	1	1	3253	NA	NA	NA	801	801	801
Rv3213c	Rv3213c	hypothetical protein	110	110	1	1	3252	NA	NA	NA	801	801	801
fixA	fixA	hypothetical protein	110	110	1	1	3251	NA	NA	NA	801	801	801
Rv1463	Rv1463	hypothetical protein	110	110	1	1	3250	NA	NA	NA	801	801	801
mapA	mapA	hypothetical protein	110	110	1	1	3249	NA	NA	NA	801	801	801
Rv2666	Rv2666	hypothetical protein	110	110	1	1	3247	NA	NA	NA	804	804	804
Rv2516c	Rv2516c	hypothetical protein	110	110	1	1	3246	NA	NA	NA	804	804	804
cysQ	cysQ	hypothetical protein	110	110	1	1	3245	NA	NA	NA	804	804	804
hisF	hisF	hypothetical protein	110	110	1	1	3244	NA	NA	NA	804	804	804
Rv1544	Rv1544	hypothetical protein	110	110	1	1	3243	NA	NA	NA	807	807	807
deoD	deoD	hypothetical protein	110	110	1	1	3242	NA	NA	NA	807	807	807
Rv2509	Rv2509	hypothetical protein	110	110	1	1	3241	NA	NA	NA	807	807	807
Rv1648	Rv1648	hypothetical protein	110	110	1	1	3240	NA	NA	NA	807	807	807
echA10	echA10	hypothetical protein	110	110	1	1	3239	NA	NA	NA	807	807	807
echA11	echA11	hypothetical protein	110	110	1	1	3238	NA	NA	NA	807	807	807
Rv3294c	Rv3294c	hypothetical protein	110	110	1	1	3237	NA	NA	NA	810	810	810
inhA	inhA	hypothetical protein	110	110	1	1	3236	NA	NA	NA	810	810	810
echA7	echA7	hypothetical protein	110	110	1	1	3235	NA	NA	NA	810	810	810
Rv0792c	Rv0792c	hypothetical protein	110	110	1	1	3234	NA	NA	NA	810	810	810
Rv2952	Rv2952	hypothetical protein	110	110	1	1	3233	NA	NA	NA	813	813	813
Rv2813	Rv2813	hypothetical protein	110	110	1	1	3232	NA	NA	NA	813	813	813
pspA	pspA	hypothetical protein	110	110	1	1	3231	NA	NA	NA	813	813	813
Rv2743c	Rv2743c	hypothetical protein	110	110	1	1	3230	NA	NA	NA	813	813	813
trpA	trpA	hypothetical protein	110	110	1	1	3229	NA	NA	NA	813	813	813
impA	impA	hypothetical protein	110	110	1	1	3228	NA	NA	NA	813	813	813
Rv0817c	Rv0817c	hypothetical protein	110	110	1	1	3227	NA	NA	NA	813	813	813
tsf	tsf	hypothetical protein	110	110	1	1	3226	NA	NA	NA	816	816	816
Rv1433	Rv1433	hypothetical protein	110	110	1	1	3225	NA	NA	NA	816	816	816
murI	murI	hypothetical protein	110	110	1	1	3224	NA	NA	NA	816	816	816
Rv0831c	Rv0831c	hypothetical protein	110	110	1	1	3223	NA	NA	NA	816	816	816
Rv3600c	Rv3600c	hypothetical protein	110	110	1	1	3222	NA	NA	NA	819	819	819
Rv3277	Rv3277	hypothetical protein	110	110	1	1	3220	NA	NA	NA	819	819	819
Rv2750	Rv2750	hypothetical protein	110	110	1	1	3219	NA	NA	NA	819	819	819
cysW	cysW	hypothetical protein	110	110	1	1	3218	NA	NA	NA	819	819	819
Rv2257c	Rv2257c	hypothetical protein	110	110	1	1	3217	NA	NA	NA	819	819	819
trpC	trpC	hypothetical protein	110	110	1	1	3216	NA	NA	NA	819	819	819
Rv3813c	Rv3813c	Conserved protein/putative phosphatase	110	110	1	1	3214	NA	NA	NA	822	822	822
rfbE	rfbE	hypothetical protein	110	110	1	1	3213	NA	NA	NA	822	822	822
Rv3672c	Rv3672c	hypothetical protein	110	110	1	1	3212	NA	NA	NA	822	822	822
Rv2622	Rv2622	hypothetical protein	110	110	1	1	3211	NA	NA	NA	822	822	822
citE	citE	hypothetical protein	110	110	1	1	3210	NA	NA	NA	822	822	822
mku	mku	hypothetical protein	110	110	1	1	3209	NA	NA	NA	822	822	822
Rv0249c	Rv0249c	hypothetical protein	110	110	1	1	3208	NA	NA	NA	822	822	822
Rv3030	Rv3030	hypothetical protein	110	110	1	1	3207	NA	NA	NA	825	825	825
uspB	uspB	hypothetical protein	110	110	1	1	3206	NA	NA	NA	825	825	825
Rv1680	Rv1680	hypothetical protein	110	110	1	1	3205	NA	NA	NA	825	825	825
pyrF	pyrF	hypothetical protein	110	110	1	1	3204	NA	NA	NA	825	825	825
rpsC	rpsC	hypothetical protein	110	110	1	1	3203	NA	NA	NA	825	825	825
Rv1048c	Rv1048c	Hypothetical protein;hypothetical protein	110	110	1	1	3201	NA	NA	NA	1035	1116	1035.74
Rv1428c	Rv1428c	hypothetical protein	110	110	1	1	3200	NA	NA	NA	828	828	828
desA2	desA2	hypothetical protein	110	110	1	1	3199	NA	NA	NA	828	828	828
Rv0765c	Rv0765c	hypothetical protein	110	110	1	1	3198	NA	NA	NA	828	828	828
Rv0687	Rv0687	hypothetical protein	110	110	1	1	3197	NA	NA	NA	828	828	828
Rv0361	Rv0361	hypothetical protein	110	110	1	1	3196	NA	NA	NA	828	828	828
drrC	drrC	hypothetical protein	110	110	1	1	3195	NA	NA	NA	831	831	831
fdhD	fdhD	hypothetical protein	110	110	1	1	3194	NA	NA	NA	831	831	831
echA15	echA15	hypothetical protein	110	110	1	1	3193	NA	NA	NA	831	831	831
Rv2136c	Rv2136c	hypothetical protein	110	110	1	1	3192	NA	NA	NA	831	831	831
Rv1716	Rv1716	hypothetical protein	110	110	1	1	3191	NA	NA	NA	831	831	831
pstB	pstB	hypothetical protein	110	110	1	1	3190	NA	NA	NA	831	831	831
ptbB	ptbB	hypothetical protein	110	110	1	1	3189	NA	NA	NA	831	831	831
Rv1882c	Rv1882c	hypothetical protein	110	110	1	1	3187	NA	NA	NA	834	834	834
Rv1036c	Rv1036c	Probable IS1560 transposase (fragment);hypothetical protein	110	110	1	1	3186	NA	NA	NA	324	339	324.136
bpoA~~~menH	bpoA;menH	hypothetical protein;Possible peroxidase BpoA (non-haem peroxidase);2-succinyl-6-hydroxy-24-cyclohexadiene-1-carboxylate synthase	110	110	1	1	3182	NA	NA	NA	348	903	896.591
Rv2762c	Rv2762c	hypothetical protein	110	110	1	1	3181	NA	NA	NA	252	420	418.473
Rv2307c	Rv2307c	putative carboxylic ester hydrolase;hypothetical protein	110	110	1	1	3180	NA	NA	NA	822	846	822.218
Rv1945~~~Rv1148c	Rv1945;Rv1148c	Conserved hypothetical protein;hypothetical protein	110	110	1	1	3179	NA	NA	NA	1365	1410	1409.59
Rv2306B	Rv2306B	Possible conserved membrane protein;hypothetical protein	110	110	1	1	3176	NA	NA	NA	426	435	426.082
scpA	scpA	hypothetical protein	110	110	1	1	3175	NA	NA	NA	837	837	837
Rv2119	Rv2119	hypothetical protein	110	110	1	1	3174	NA	NA	NA	837	837	837
Rv1359	Rv1359	Probable transcriptional regulatory protein;hypothetical protein	110	110	1	1	3168	NA	NA	NA	516	753	606.518
PPE24	PPE24	PPE family protein PPE24;hypothetical protein	110	113	1.02727	1	3166	NA	NA	NA	186	4083	3426.61
group_333	Rv1358	Probable transcriptional regulatory protein;hypothetical protein	110	118	1.07273	1	3165	NA	NA	NA	795	3480	3146.42
Rv1754c	Rv1754c	Conserved protein;hypothetical protein	110	110	1	1	3162	NA	NA	NA	1008	1692	1509.05
Rv1324	Rv1324	Possible thioredoxin;hypothetical protein	110	110	1	1	3161	NA	NA	NA	882	915	882.3
Rv2409c	Rv2409c	hypothetical protein	110	110	1	1	3160	NA	NA	NA	840	840	840
Rv1357c	Rv1357c	cyclic diguanylate phosphodiesterase/cyclic diguanylate phosphodiesterase/Putative Diguanylate cyclase;hypothetical protein	110	110	1	1	3158	NA	NA	NA	867	924	867.518
sugB	sugB	hypothetical protein	110	110	1	1	3157	NA	NA	NA	840	840	840
nadE	nadE	Glutamine-dependent NAD(+) synthetase NadE (NAD(+) synthase [glutamine-hydrolysing]);hypothetical protein;Glutamine-dependent NAD(+) synthetase	110	111	1.00909	1	3154	NA	NA	NA	891	2217	2195.27
folP1	folP1	Dihydropteroate synthase 1 FolP (DHPS 1) (dihydropteroate pyrophosphorylase 1) (dihydropteroate diphosphorylase 1)	110	110	1	1	3153	NA	NA	NA	843	843	843
mazE7	mazE7	Antitoxin MazE7;hypothetical protein	110	110	1	1	3146	NA	NA	NA	153	234	153.736
Rv1333	Rv1333	hypothetical protein	110	110	1	1	3144	NA	NA	NA	177	1035	1007.56
Rv3654c	Rv3654c	Conserved hypothetical protein;hypothetical protein	110	110	1	1	3143	NA	NA	NA	255	309	308.509
lppZ	lppZ	Probable conserved lipoprotein LppZ;hypothetical protein	110	110	1	1	3142	NA	NA	NA	915	1275	1237.61
argA	argA	Probable L-glutamate alpha-N-acetyltranferase ArgA (alpha-N-acetylglutamate synthase);hypothetical protein	110	110	1	1	3141	NA	NA	NA	495	525	495.273
Rv1769	Rv1769	T-cell antigen/probable serine hydrolase/T-cell antigen/putative aldehyde-lyase;hypothetical protein	110	111	1.00909	1	3140	NA	NA	NA	240	1245	1192.3
qcrC	qcrC	hypothetical protein	110	110	1	1	3137	NA	NA	NA	843	843	843
aceAb~~~icl2~~~aceAa	aceAb;;icl2;aceAa	Probable isocitrate lyase AceAb [second part] (isocitrase) (isocitratase) (Icl);hypothetical protein;Isocitrate lyase 2	110	129	1.17273	1	3135	NA	NA	NA	381	2301	1962.28
Rv2039c	Rv2039c	hypothetical protein	110	110	1	1	3134	NA	NA	NA	843	843	843
tyrA	tyrA	Prephenate dehydrogenase TyrA (PDH) (hydroxyphenylpyruvate synthase);hypothetical protein	110	110	1	1	3133	NA	NA	NA	906	945	944.645
Rv0498	Rv0498	hypothetical protein	110	110	1	1	3131	NA	NA	NA	843	843	843
glnA3	glnA3	hypothetical protein	110	110	1	1	3130	NA	NA	NA	384	1362	1323.55
Rv3755c	Rv3755c	Conserved protein;hypothetical protein	110	110	1	1	3129	NA	NA	NA	522	600	522.709
Rv3725	Rv3725	Possible oxidoreductase;hypothetical protein	110	110	1	1	3126	NA	NA	NA	234	1002	743.018
Rv2488c	Rv2488c	Probable transcriptional regulatory protein (LuxR-family);hypothetical protein	110	131	1.19091	1	3125	NA	NA	NA	996	3414	2812.33
Rv0739	Rv0739	Conserved hypothetical protein;hypothetical protein	110	110	1	1	3124	NA	NA	NA	807	849	834.109
cysM	cysM	hypothetical protein	110	111	1.00909	1	3123	NA	NA	NA	180	972	947.405
lppL	lppL	Probable conserved lipoprotein LppL;hypothetical protein	110	110	1	1	3122	NA	NA	NA	1026	1077	1026.46
cdh	cdh	Probable CDP-diacylglycerol pyrophosphatase Cdh (CDP-diacylglycerol diphosphatase) (CDP-diacylglycerol phosphatidylhydrolase);hypothetical protein;CDP-diacylglycerol pyrophosphatase	110	111	1.00909	1	3120	NA	NA	NA	285	849	839.243
ptrBb~~~ptrBa~~~dapb1	ptrBb;ptrBa;dapb1	Probable protease II PtrBb [second part] (oligopeptidase B);Probable protease II PtrBa [first part] (oligopeptidase B);Dipeptidyl aminopeptidase BI	110	111	1.00909	1	3119	NA	NA	NA	711	2160	2142.43
Rv0895	Rv0895	Possible triacylglycerol synthase (diacylglycerol acyltransferase);hypothetical protein	110	110	1	1	3118	NA	NA	NA	1425	1518	1425.85
Rv3863	Rv3863	Unknown alanine rich protein;hypothetical protein	110	110	1	1	3117	NA	NA	NA	813	1113	1110.27
Rv3027c	Rv3027c	hypothetical protein	110	110	1	1	3116	NA	NA	NA	846	846	846
fadA4	fadA4	Probable acetyl-CoA acetyltransferase FadA4 (acetoacetyl-CoA thiolase);hypothetical protein	110	110	1	1	3115	NA	NA	NA	1131	1170	1131.35
ppr1	ppr1	hypothetical protein	110	110	1	1	3114	NA	NA	NA	846	846	846
ripC	ripC	peptidoglycan peptidase RipC/Antigen;hypothetical protein	110	110	1	1	3113	NA	NA	NA	1158	1182	1181.78
lytB2	lytB2	Probable LYTB-related protein LytB2;hypothetical protein	110	110	1	1	3112	NA	NA	NA	1008	1035	1034.75
panB	panB	hypothetical protein	110	110	1	1	3110	NA	NA	NA	846	846	846
Rv3224	Rv3224	hypothetical protein	110	110	1	1	3109	NA	NA	NA	849	849	849
Rv1157c	Rv1157c	Conserved ala- pro-rich protein;hypothetical protein	110	110	1	1	3108	NA	NA	NA	1005	1116	1073.75
Rv1668c~~~Rv1667c~~~btuD_2~~~btuD_1	Rv1668c;Rv1667c;btuD_2;btuD_1	Probable first part of macrolide-transport ATP-binding protein ABC transporter;Probable second part of macrolide-transport ATP-binding protein ABC transporter;Vitamin B12 import ATP-binding protein BtuD	110	112	1.01818	1	3107	NA	NA	NA	654	1776	1744.53
Rv0037c	Rv0037c	hypothetical protein;Probable conserved integral membrane protein	110	114	1.03636	1	3106	NA	NA	NA	396	1326	1279.05
Rv2885c	Rv2885c	hypothetical protein;Probable transposase	110	116	1.05455	1	3105	NA	NA	NA	426	1383	1270.47
drrB	drrB	hypothetical protein	110	110	1	1	3104	NA	NA	NA	870	870	870
hycE	hycE	hypothetical protein;Possible formate hydrogenase HycE (FHL)	110	113	1.02727	1	3103	NA	NA	NA	177	1479	1439.23
Rv3395A	Rv3395A	Probable membrane protein;hypothetical protein	110	110	1	1	3102	NA	NA	NA	627	711	710.236
Rv3394c	Rv3394c	hypothetical protein;Conserved hypothetical protein	110	111	1.00909	1	3101	NA	NA	NA	219	1584	1569.95
omt	omt	hypothetical protein	110	110	1	1	3100	NA	NA	NA	849	849	849
Rv0953c	Rv0953c	hypothetical protein	110	110	1	1	3099	NA	NA	NA	849	849	849
PE_PGRS24	PE_PGRS24	hypothetical protein	110	114	1.03636	1	3098	NA	NA	NA	162	1812	1727.97
fpg	fpg	hypothetical protein	110	110	1	1	3097	NA	NA	NA	870	870	870
MTB0006~~~Rv0095c	MTB0006;Rv0095c	hypothetical protein;Conserved hypothetical protein;putative protein	110	173	1.57273	1	3096	NA	NA	NA	366	1461	743.41
espG1	espG1	hypothetical protein	110	110	1	1	3095	NA	NA	NA	852	852	852
fadD111~~~fadD11~~~menE	fadD11.1;fadD11;;menE	Possible fatty-acid-CoA ligase FadD11.1 (fatty-acid-CoA synthetase) (fatty-acid-CoA synthase);Probable fatty-acid-CoA ligase FadD11 (fatty-acid-CoA synthetase) (fatty-acid-CoA synthase);hypothetical protein;2-succinylbenzoate--CoA ligase	110	197	1.79091	1	3094	NA	NA	NA	108	1827	1019.7
Rv3195	Rv3195	hypothetical protein;Conserved hypothetical protein	110	110	1	1	3093	NA	NA	NA	1257	1659	1424.07
Rv3099c	Rv3099c	hypothetical protein	110	110	1	1	3092	NA	NA	NA	852	852	852
Rv3861~~~Rv3860	Rv3861;Rv3860	Hypothetical protein;Conserved protein;hypothetical protein	110	116	1.05455	1	3091	NA	NA	NA	114	1200	840.983
PPE54	PPE54	hypothetical protein;PPE family protein PPE34	110	116	1.05455	1	3090	NA	NA	NA	1119	11070	7974.88
viuB	viuB	hypothetical protein	110	110	1	1	3088	NA	NA	NA	852	852	852
Rv3737	Rv3737	hypothetical protein;Probable conserved transmembrane protein/putative importer subunit	110	111	1.00909	1	3087	NA	NA	NA	540	1821	1596.16
Rv0836c	Rv0836c	conserved protein;hypothetical protein	110	111	1.00909	1	3085	NA	NA	NA	354	816	784.216
Rv1749c	Rv1749c	Possible integral membrane protein;hypothetical protein	110	110	1	1	3084	NA	NA	NA	492	558	492.6
Rv1751	Rv1751	Probable oxidoreductase;hypothetical protein	110	111	1.00909	1	3083	NA	NA	NA	561	1383	1228.46
Rv2867c	Rv2867c	hypothetical protein	110	110	1	1	3082	NA	NA	NA	855	855	855
group_325	Rv0963c	Conserved hypothetical protein;hypothetical protein	110	110	1	1	3081	NA	NA	NA	300	963	908.1
Rv1773c	Rv1773c	Probable transcriptional regulatory protein/putative transcription factor;hypothetical protein	110	110	1	1	3080	NA	NA	NA	696	747	696.464
Rv1453	Rv1453	Possible transcriptional activator protein;hypothetical protein	110	110	1	1	3079	NA	NA	NA	1266	1422	1299.82
Rv1714	Rv1714	hypothetical protein;Probable oxidoreductase	110	111	1.00909	1	3078	NA	NA	NA	228	813	805.189
Rv2313c	Rv2313c	hypothetical protein	110	110	1	1	3077	NA	NA	NA	855	855	855
menD~~~ilvB2	menD;ilvB2	2-succinyl-5-enolpyruvyl-6-hydroxy-3-cyclohexene-1-carboxylate synthase;hypothetical protein	110	111	1.00909	1	3076	NA	NA	NA	612	1674	1650.62
Rv2734	Rv2734	hypothetical protein	110	110	1	1	3075	NA	NA	NA	855	855	855
Rv1503c~~~Rv1504c~~~wecE	Rv1503c;Rv1504c;wecE	;Probable transaminase;hypothetical protein;dTDP-4-amino-46-dideoxygalactose transaminase	110	195	1.77273	1	3073	NA	NA	NA	117	1113	557.969
hisG	hisG	hypothetical protein	110	110	1	1	3072	NA	NA	NA	855	855	855
Rv0383c	Rv0383c	hypothetical protein	110	110	1	1	3071	NA	NA	NA	855	855	855
mmpS1	mmpS1	hypothetical protein	110	111	1.00909	1	3070	NA	NA	NA	168	456	424.946
Rv3129	Rv3129	Conserved hypothetical protein;hypothetical protein	110	110	1	1	3066	NA	NA	NA	195	333	293.345
PE_PGRS53	PE_PGRS53	hypothetical protein	110	126	1.14545	1	3065	NA	NA	NA	1107	4707	3556.45
Rv2993c	Rv2993c	Possible 2-hydroxyhepta-24-diene-17-dioate isomerase (HHDD isomerase);hypothetical protein	110	110	1	1	3064	NA	NA	NA	720	846	844.418
lig~~~ligB	lig;ligB	DNA ligase;hypothetical protein;Probable ATP-dependent DNA ligase LigB (polydeoxyribonucleotide synthase [ATP]) (polynucleotide ligase [ATP]) (sealase) (DNA repair protein) (DNA joinase)	110	111	1.00909	1	3063	NA	NA	NA	225	1524	1509.57
fadE22	fadE22	hypothetical protein	110	116	1.05455	1	3061	NA	NA	NA	291	2166	2050.6
mapB	mapB	hypothetical protein	110	110	1	1	3060	NA	NA	NA	858	858	858
nadC	nadC	hypothetical protein	110	110	1	1	3059	NA	NA	NA	858	858	858
Rv1867	Rv1867	hypothetical protein;putative acetyl-CoA acetyltransferase	110	113	1.02727	1	3058	NA	NA	NA	384	1557	1445.02
Rv1356c	Rv1356c	Hypothetical protein;hypothetical protein	110	110	1	1	3057	NA	NA	NA	558	792	747.757
PE_PGRS13~~~PE_PGRS12	PE_PGRS13;;PE_PGRS12	hypothetical protein	110	199	1.80909	1	3056	NA	NA	NA	414	2763	1434.66
Rv0024	Rv0024	hypothetical protein	110	110	1	1	3055	NA	NA	NA	858	858	858
echA12	echA12	hypothetical protein	110	110	1	1	3054	NA	NA	NA	858	858	858
group_322	pks5	hypothetical protein;Probable polyketide synthase Pks5	110	110	1	1	3051	NA	NA	NA	381	6327	6026.73
Rv1735c	Rv1735c	Immunogenic Antigen;putative membrane protein	110	110	1	1	3050	NA	NA	NA	498	594	593.127
glpE~~~MTB0004	glpE;MTB0004	IS256 family transposase IS1081;Thiosulfate sulfurtransferase GlpE;hypothetical protein	110	110	1	1	3048	NA	NA	NA	1248	2496	1259.62
Rv2016	Rv2016	hypothetical protein;Hypothetical protein	110	110	1	1	3044	NA	NA	NA	255	612	536.755
Rv2401A	Rv2401A	Possible conserved membrane protein;hypothetical protein	110	110	1	1	3043	NA	NA	NA	195	204	195.082
ppiA	ppiA	Probable iron-regulated peptidyl-prolyl cis-trans isomerase A PpiA (PPIase A) (rotamase A);hypothetical protein	110	110	1	1	3042	NA	NA	NA	531	549	548.836
Rv3177	Rv3177	hypothetical protein	110	110	1	1	3041	NA	NA	NA	861	861	861
Rv1833c	Rv1833c	hypothetical protein	110	110	1	1	3040	NA	NA	NA	861	861	861
mmpL12	mmpL12	Probable conserved transmembrane transport protein MmpL12;hypothetical protein	110	116	1.05455	1	3039	NA	NA	NA	387	3555	3283.11
Rv0611c	Rv0611c	Hypothetical protein;hypothetical protein	110	110	1	1	3037	NA	NA	NA	222	384	223.473
mmaA1	mmaA1	hypothetical protein	110	110	1	1	3036	NA	NA	NA	861	861	861
lysX	lysX	Lysyl-tRNA synthetase 2 LysX;hypothetical protein	110	110	1	1	3035	NA	NA	NA	3252	3519	3326.97
pssA	pssA	hypothetical protein	110	110	1	1	3034	NA	NA	NA	861	861	861
umaA	umaA	hypothetical protein	110	110	1	1	3033	NA	NA	NA	861	861	861
fadB2	fadB2	hypothetical protein	110	110	1	1	3032	NA	NA	NA	861	861	861
cysK2	cysK2	Possible cysteine synthase a CysK2 (O-acetylserine sulfhydrylase) (O-acetylserine (thiol)-lyase) (CSASE);hypothetical protein	110	110	1	1	3030	NA	NA	NA	939	1215	1211.62
PE_PGRS59	PE_PGRS59	hypothetical protein	110	110	1	1	3029	NA	NA	NA	1320	1452	1327.58
Rv3369	Rv3369	Conserved protein/Putative oxidoreductase;hypothetical protein	110	110	1	1	3026	NA	NA	NA	411	435	411.218
Rv0347	Rv0347	Probable conserved membrane protein;hypothetical protein	110	110	1	1	3025	NA	NA	NA	813	987	814.582
lpqS	lpqS	Probable lipoprotein LpqS;hypothetical protein	110	110	1	1	3024	NA	NA	NA	393	417	416.782
Rv3661	Rv3661	hypothetical protein	110	110	1	1	3023	NA	NA	NA	864	864	864
Rv2012	Rv2012	Conserved hypothetical protein;hypothetical protein	110	110	1	1	3021	NA	NA	NA	435	495	435.545
Rv1954A	Rv1954A	Hypothetical protein;hypothetical protein	110	110	1	1	3020	NA	NA	NA	177	303	178.145
Rv0605	Rv0605	Possible resolvase;hypothetical protein	110	110	1	1	3019	NA	NA	NA	447	609	583.964
Rv3041c	Rv3041c	hypothetical protein	110	110	1	1	3018	NA	NA	NA	864	864	864
Rv0912	Rv0912	Probable conserved transmembrane protein;hypothetical protein	110	110	1	1	3017	NA	NA	NA	450	474	473.782
rpsB	rpsB	hypothetical protein	110	110	1	1	3015	NA	NA	NA	864	864	864
Rv3235	Rv3235	Hypothetical alanine arginine proline rich protein;hypothetical protein	110	110	1	1	3014	NA	NA	NA	552	642	552.818
lppN	lppN	hypothetical protein	110	117	1.06364	1	3013	NA	NA	NA	279	552	501.205
Rv1920	Rv1920	hypothetical protein	110	110	1	1	3012	NA	NA	NA	864	864	864
Rv1061	Rv1061	hypothetical protein	110	110	1	1	3011	NA	NA	NA	864	864	864
Rv2541	Rv2541	Hypothetical alanine rich protein;hypothetical protein	110	110	1	1	3010	NA	NA	NA	315	408	315.861
Rv3843c	Rv3843c	Probable conserved transmembrane protein;hypothetical protein	110	110	1	1	3009	NA	NA	NA	702	1029	704.973
pcaA	pcaA	hypothetical protein	110	110	1	1	3008	NA	NA	NA	864	864	864
Rv1053c	Rv1053c	Hypothetical protein;hypothetical protein	110	110	1	1	3005	NA	NA	NA	255	276	255.191
Rv1775	Rv1775	hypothetical protein	110	111	1.00909	1	3004	NA	NA	NA	330	819	771.432
Rv1100	Rv1100	Conserved protein;hypothetical protein	110	110	1	1	3003	NA	NA	NA	579	702	580.118
PE_PGRS45	PE_PGRS45	hypothetical protein	110	110	1	1	3002	NA	NA	NA	1305	2355	1411.64
Rv1870c	Rv1870c	Conserved hypothetical protein;hypothetical protein	110	110	1	1	3001	NA	NA	NA	615	648	622.391
Rv2013	Rv2013	Transposase;IS110 family transposase ISCps4;hypothetical protein	110	110	1	1	3000	NA	NA	NA	480	1164	624.655
Rv3690	Rv3690	Probable conserved membrane protein;hypothetical protein	110	110	1	1	2999	NA	NA	NA	654	702	701.564
Rv0786c	Rv0786c	Conserved protein;hypothetical protein	110	110	1	1	2997	NA	NA	NA	390	639	636.736
Rv0398c	Rv0398c	hypothetical protein	110	110	1	1	2996	NA	NA	NA	642	885	644.209
Rv3038c~~~COQ5	Rv3038c;COQ5	Conserved protein;2-methoxy-6-polyprenyl-14-benzoquinol methylase mitochondrial	110	110	1	1	2995	NA	NA	NA	984	1056	1055.35
Rv0881	Rv0881	hypothetical protein	110	110	1	1	2994	NA	NA	NA	867	867	867
Rv3040c	Rv3040c	hypothetical protein	110	110	1	1	2993	NA	NA	NA	867	867	867
Rv2161c	Rv2161c	hypothetical protein	110	110	1	1	2992	NA	NA	NA	867	867	867
Rv0940c	Rv0940c	hypothetical protein	110	110	1	1	2991	NA	NA	NA	867	867	867
Rv2133c	Rv2133c	Conserved hypothetical protein;hypothetical protein	110	110	1	1	2990	NA	NA	NA	789	864	835.827
ctpF	ctpF	hypothetical protein;Probable metal cation transporter P-type ATPase A CtpF	110	146	1.32727	1	2989	NA	NA	NA	837	2718	2022.91
xylB	xylB	Xylulose kinase;hypothetical protein	110	111	1.00909	1	2988	NA	NA	NA	453	1347	1334.76
echA16	echA16	hypothetical protein	110	110	1	1	2985	NA	NA	NA	711	750	749.645
gpm1	gpm1	Probable phosphoglycerate mutase 1 Gpm1 (phosphoglyceromutase) (PGAM) (BPG-dependent PGAM);hypothetical protein	110	110	1	1	2984	NA	NA	NA	750	771	770.809
Rv0774c	Rv0774c	esterase/esterase/putative carboxylic ester hydrolase;hypothetical protein	110	110	1	1	2983	NA	NA	NA	702	912	703.909
Rv2824c	Rv2824c	Hypothetical protein;hypothetical protein	110	110	1	1	2982	NA	NA	NA	789	945	790.418
yfiH	yfiH	Conserved protein YfiH;hypothetical protein	110	110	1	1	2981	NA	NA	NA	753	804	803.536
Rv2237	Rv2237	Conserved protein;hypothetical protein	110	110	1	1	2980	NA	NA	NA	768	816	815.564
Rv2300c	Rv2300c	Conserved protein/putative phosphoric triester hydrolase;hypothetical protein	110	110	1	1	2979	NA	NA	NA	819	933	820.036
Rv2957	Rv2957	hypothetical protein	110	110	1	1	2977	NA	NA	NA	222	828	822.491
Rv0496	Rv0496	Exopolyphosphatase;hypothetical protein	110	110	1	1	2976	NA	NA	NA	987	1035	1034.56
Rv0048c	Rv0048c	hypothetical protein	110	110	1	1	2975	NA	NA	NA	870	870	870
dapF	dapF	hypothetical protein	110	110	1	1	2974	NA	NA	NA	870	870	870
lpqR	lpqR	Probable conserved lipoprotein LpqR;hypothetical protein	110	114	1.03636	1	2973	NA	NA	NA	285	771	591.789
Rv1922~~~dap_2	Rv1922;dap_2	Putative aminopeptidase/putative beta-lactamase;D-aminopeptidase;hypothetical protein	110	112	1.01818	1	2971	NA	NA	NA	348	1116	1047.83
Rv0097	Rv0097	hypothetical protein	110	110	1	1	2970	NA	NA	NA	870	870	870
vapC47	vapC47	Possible toxin VapC47. Contains PIN domain.;hypothetical protein	110	110	1	1	2969	NA	NA	NA	402	411	402.082
Rv3034c	Rv3034c	Possible transferase;Putative acetyltransferase	110	110	1	1	2968	NA	NA	NA	738	903	901.5
vapB3	vapB3	Possible antitoxin VapB3;hypothetical protein	110	110	1	1	2967	NA	NA	NA	219	267	219.436
kmtR	kmtR	Metal sensor transcriptional regulator KmtR (ArsR-SmtB family);hypothetical protein	110	110	1	1	2966	NA	NA	NA	324	393	324.627
Rv2893	Rv2893	Possible oxidoreductase;hypothetical protein	110	110	1	1	2965	NA	NA	NA	918	978	918.545
mmaA4	mmaA4	hypothetical protein;Methoxy mycolic acid synthase 4 MmaA4 (methyl mycolic acid synthase 4) (MMA4) (hydroxy mycolic acid synthase)	110	112	1.01818	1	2964	NA	NA	NA	93	906	889.714
celA1	celA1	Possible cellulase CelA1 (endoglucanase) (endo-14-beta-glucanase) (FI-cmcase) (carboxymethyl cellulase);hypothetical protein	110	110	1	1	2963	NA	NA	NA	924	1143	925.991
lpqO	lpqO	Probable conserved lipoprotein LpqO;hypothetical protein	110	110	1	1	2962	NA	NA	NA	930	951	930.191
tcrA	tcrA	Two component DNA binding transcriptional regulatory protein TcrA;hypothetical protein	110	110	1	1	2961	NA	NA	NA	696	762	696.6
lpqZ	lpqZ	Probable lipoprotein LpqZ;hypothetical protein	110	110	1	1	2960	NA	NA	NA	861	936	935.318
Rv1816	Rv1816	Probable TetR family transcription factor regulator;hypothetical protein	110	110	1	1	2959	NA	NA	NA	591	720	688.991
fadD8~~~menE	fadD8;menE	Probable fatty-acid-CoA ligase FadD8 (fatty-acid-CoA synthetase) (fatty-acid-CoA synthase);2-succinylbenzoate--CoA ligase;hypothetical protein	110	111	1.00909	1	2958	NA	NA	NA	474	1716	1603.78
uspA	uspA	hypothetical protein	110	110	1	1	2957	NA	NA	NA	873	873	873
Rv2025c	Rv2025c	Conserved membrane protein/putative cation transport protein;hypothetical protein	110	110	1	1	2956	NA	NA	NA	960	999	960.355
Rv1510	Rv1510	Conserved probable membrane protein/putative Na+/H+ antiporter drug efflux protein;hypothetical protein	110	110	1	1	2955	NA	NA	NA	1014	1299	1295.97
Rv0987	Rv0987	Probable adhesion component transport transmembrane protein ABC transporter;hypothetical protein	110	111	1.00909	1	2954	NA	NA	NA	594	2568	2428.59
Rv0991c	Rv0991c	hypothetical protein	110	110	1	1	2953	NA	NA	NA	324	333	332.918
Rv1540	Rv1540	Conserved hypothetical protein member of yabO/yceC/yfiI family Putative 23S rRNA pseudouridine(1911/1915/1917) synthase.;hypothetical protein	110	110	1	1	2952	NA	NA	NA	885	927	885.382
Rv3485c	Rv3485c	Probable short-chain type dehydrogenase/reductase;hypothetical protein	110	110	1	1	2951	NA	NA	NA	330	945	934.173
Rv3633	Rv3633	hypothetical protein	110	110	1	1	2950	NA	NA	NA	876	876	876
dacB2	dacB2	hypothetical protein	110	110	1	1	2949	NA	NA	NA	876	876	876
Rv2802c	Rv2802c	Hypothetical arginine and alanine rich protein;hypothetical protein	110	110	1	1	2948	NA	NA	NA	1017	1044	1017.25
Rv2804c	Rv2804c	Hypothetical protein;hypothetical protein	110	110	1	1	2947	NA	NA	NA	258	630	261.382
prcB	prcB	hypothetical protein	110	110	1	1	2946	NA	NA	NA	876	876	876
Rv1096	Rv1096	hypothetical protein	110	110	1	1	2945	NA	NA	NA	876	876	876
Rv2776c	Rv2776c	Probable oxidoreductase;hypothetical protein;Carnitine monooxygenase reductase subunit	110	112	1.01818	1	2944	NA	NA	NA	114	1077	1052.04
Rv0826	Rv0826	Conserved hypothetical protein;hypothetical protein	110	110	1	1	2943	NA	NA	NA	1056	1083	1082.75
Rv3684	Rv3684	Probable lyase;hypothetical protein	110	110	1	1	2942	NA	NA	NA	1041	1107	1106.4
pks3~~~pks4~~~msl3	pks3;pks4;msl3	Probable polyketide beta-ketoacyl synthase Pks3;Probable polyketide beta-ketoacyl synthase Pks4;Mycolipanoate synthase	110	111	1.00909	1	2941	NA	NA	NA	1467	6306	6248.38
Rv3524	Rv3524	Probable conserved membrane protein;hypothetical protein	110	110	1	1	2940	NA	NA	NA	735	1032	915.736
Rv2880c~~~Rv2879c~~~rlmN	Rv2880c;Rv2879c;rlmN	putative methyltransferase;Putative 23S rRNA (adenine(2503)-C(2))-methyltransferase;hypothetical protein;Dual-specificity RNA methyltransferase RlmN	110	111	1.00909	1	2939	NA	NA	NA	570	1095	1060.46
Rv2917	Rv2917	Conserved hypothetical alanine and arginine rich protein;hypothetical protein	110	110	1	1	2938	NA	NA	NA	1809	1881	1809.65
xthA	xthA	hypothetical protein	110	110	1	1	2937	NA	NA	NA	879	879	879
PE_PGRS16	PE_PGRS16	hypothetical protein	110	125	1.13636	1	2933	NA	NA	NA	588	2781	2439.24
Rv2125	Rv2125	hypothetical protein	110	110	1	1	2932	NA	NA	NA	879	879	879
Rv1825	Rv1825	hypothetical protein	110	110	1	1	2931	NA	NA	NA	879	879	879
Rv2294	Rv2294	Probable aminotransferase;hypothetical protein	110	110	1	1	2930	NA	NA	NA	1164	1224	1164.55
fadD30	fadD30	Fatty-acid-AMP ligase FadD30 (fatty-acid-AMP synthetase) (fatty-acid-AMP synthase);hypothetical protein	110	110	1	1	2929	NA	NA	NA	306	1758	1202.81
Rv3640c	Rv3640c	hypothetical protein	110	111	1.00909	1	2928	NA	NA	NA	216	1230	1212.03
Rv2955c	Rv2955c	Probable Methyltransferase;hypothetical protein	110	110	1	1	2927	NA	NA	NA	750	966	807.409
usfY	usfY	Putative protein UsfY;hypothetical protein	110	110	1	1	2926	NA	NA	NA	312	414	312.927
Rv3630	Rv3630	hypothetical protein;Probable conserved integral membrane protein/putative Na+/H+ antiporter drug efflux protein	110	110	1	1	2925	NA	NA	NA	1296	1398	1296.93
PPE8~~~PPE7	PPE8;PPE7	hypothetical protein;PPE family protein PPE7;PPE family protein PPE8	110	198	1.8	1	2924	NA	NA	NA	426	10524	5597.62
rocE	rocE	Probable cationic amino acid transport integral membrane protein RocE;hypothetical protein	110	110	1	1	2923	NA	NA	NA	1398	1431	1398.3
gabD1	gabD1	Succinate-semialdehyde dehydrogenase [NADP+] dependent (SSDH) GabD1;hypothetical protein	110	110	1	1	2922	NA	NA	NA	1374	1536	1375.47
yjcE	yjcE	Probable conserved integral membrane transport protein YjcE;hypothetical protein	110	111	1.00909	1	2921	NA	NA	NA	678	1629	1579
Rv1265	Rv1265	Unknown protein;hypothetical protein	110	110	1	1	2920	NA	NA	NA	555	681	556.145
Rv1724c	Rv1724c	hypothetical protein;Hypothetical protein	110	110	1	1	2919	NA	NA	NA	327	420	419.045
group_310	lpqY	hypothetical protein;Probable sugar-binding lipoprotein LpqY	110	110	1	1	2918	NA	NA	NA	150	1407	1395.57
eccD4	eccD4	hypothetical protein	110	112	1.01818	1	2917	NA	NA	NA	180	1404	1373.25
Rv2129c	Rv2129c	hypothetical protein	110	110	1	1	2916	NA	NA	NA	882	882	882
Rv0488	Rv0488	Probable conserved integral membrane protein;hypothetical protein	110	110	1	1	2914	NA	NA	NA	255	639	635.209
lprL	lprL	hypothetical protein;Possible Mce-family lipoprotein LprL (Mce-family lipoprotein Mce2E)	110	110	1	1	2913	NA	NA	NA	1074	1269	1208.32
eccD1	eccD1	ESX conserved component EccD1. ESX-1 type VII secretion system protein. Probable transmembrane protein.;hypothetical protein	110	121	1.1	1	2912	NA	NA	NA	651	1536	1331.78
PE21~~~PE_PGRS36	PE21;PE_PGRS36	;hypothetical protein	110	128	1.16364	1	2910	NA	NA	NA	174	1476	1267.29
helZ	helZ	hypothetical protein	110	111	1.00909	1	2909	NA	NA	NA	963	3078	2972.32
fadD4	fadD4	Probable fatty-acid-CoA ligase FadD4 (fatty-acid-CoA synthetase) (fatty-acid-CoA synthase);hypothetical protein	110	110	1	1	2908	NA	NA	NA	1524	1614	1524.82
mce1F	mce1F	hypothetical protein	110	110	1	1	2907	NA	NA	NA	1269	1548	1545.46
gltA2	gltA2	Probable citrate synthase I GltA2;hypothetical protein	110	110	1	1	2906	NA	NA	NA	1296	1518	1515.98
lepB	lepB	hypothetical protein	110	110	1	1	2905	NA	NA	NA	885	885	885
argB	argB	hypothetical protein	110	110	1	1	2904	NA	NA	NA	885	885	885
Rv3007c~~~rutF	Rv3007c;rutF	Possible oxidoreductase;FMN reductase (NADH) RutF;hypothetical protein	110	110	1	1	2903	NA	NA	NA	579	672	596.236
PPE12	PPE12	hypothetical protein	110	110	1	1	2902	NA	NA	NA	1506	1968	1961.89
Rv3482c	Rv3482c	Probable conserved membrane protein;hypothetical protein	110	110	1	1	2901	NA	NA	NA	606	783	607.609
pknL~~~pknD_2	pknL;pknD_2	Probable transmembrane serine/threonine-protein kinase L PknL (protein kinase L) (STPK L);hypothetical protein;Serine/threonine-protein kinase PknD	110	111	1.00909	1	2899	NA	NA	NA	390	1200	1161.11
Rv1733c	Rv1733c	T-cell Antigen;hypothetical protein	110	110	1	1	2898	NA	NA	NA	597	633	597.327
Rv1425	Rv1425	Possible triacylglycerol synthase (diacylglycerol acyltransferase);hypothetical protein	110	110	1	1	2896	NA	NA	NA	1320	1380	1320.55
Rv3415c	Rv3415c	Conserved hypothetical protein;hypothetical protein	110	110	1	1	2895	NA	NA	NA	792	852	793.964
rsbW	rsbW	Anti-sigma factor RsbW (sigma negative effector);hypothetical protein	110	110	1	1	2894	NA	NA	NA	438	507	438.627
Rv3454~~~Rv3453	Rv3454;;Rv3453	Probable conserved integral membrane protein;hypothetical protein	110	139	1.26364	1	2892	NA	NA	NA	111	1686	1327.01
Rv1739c	Rv1739c	hypothetical protein;Probable sulfate-transport transmembrane protein ABC transporter	110	114	1.03636	1	2891	NA	NA	NA	579	1683	1622.53
Rv3406	Rv3406	hypothetical protein	110	110	1	1	2890	NA	NA	NA	888	888	888
Rv2262c~~~Rv2261c~~~lnt_2	Rv2262c;Rv2261c;lnt_2	Conserved hypothetical protein;putative linear amide hydrolase;Apolipoprotein N-acyltransferase	110	111	1.00909	1	2889	NA	NA	NA	423	1521	1461.68
Rv3090	Rv3090	hypothetical protein	110	110	1	1	2888	NA	NA	NA	888	888	888
Rv2690c	Rv2690c	Probable conserved integral membrane alanine and valine and leucine rich protein;hypothetical protein	110	111	1.00909	1	2887	NA	NA	NA	987	2109	2083.24
yrbE2B	yrbE2B	hypothetical protein	110	110	1	1	2886	NA	NA	NA	888	888	888
lipD	lipD	Probable lipase LipD;hypothetical protein	110	110	1	1	2885	NA	NA	NA	1281	1341	1281.55
dinG	dinG	hypothetical protein;Probable ATP-dependent helicase DinG	110	112	1.01818	1	2884	NA	NA	NA	300	1995	1957.93
proC	proC	hypothetical protein	110	110	1	1	2883	NA	NA	NA	888	888	888
Rv0770	Rv0770	hypothetical protein	110	110	1	1	2882	NA	NA	NA	888	888	888
Rv2437	Rv2437	Conserved transmembrane protein/putative methyltransferase;hypothetical protein	110	110	1	1	2880	NA	NA	NA	300	438	391.418
espG3	espG3	hypothetical protein	110	110	1	1	2879	NA	NA	NA	888	888	888
Rv0029	Rv0029	Conserved hypothetical protein;hypothetical protein	110	110	1	1	2876	NA	NA	NA	408	1098	871.309
PE_PGRS22	PE_PGRS22	hypothetical protein	110	117	1.06364	1	2874	NA	NA	NA	495	2571	2359.79
rpfE	rpfE	Probable resuscitation-promoting factor RpfE;hypothetical protein	110	110	1	1	2873	NA	NA	NA	243	576	563.945
vapC6	vapC6	Possible toxin VapC6;hypothetical protein	110	110	1	1	2872	NA	NA	NA	252	384	253.2
lppQ	lppQ	Probable conserved lipoprotein LppQ;hypothetical protein	110	110	1	1	2871	NA	NA	NA	420	435	434.864
PPE6~~~PPE5	PPE6;;PPE5	PPE family protein PPE6;hypothetical protein;PPE family protein PPE5	110	127	1.15455	1	2870	NA	NA	NA	144	9591	8247.8
otsB1	otsB1	hypothetical protein	110	113	1.02727	1	2869	NA	NA	NA	141	3984	3873.69
Rv0648	Rv0648	Alpha-mannosidase;hypothetical protein	110	117	1.06364	1	2868	NA	NA	NA	1416	4197	3915.03
pks7	pks7	hypothetical protein	110	125	1.13636	1	2867	NA	NA	NA	594	6381	5560.92
pks2~~~tdh	pks2;;tdh	hypothetical protein;L-threonine 3-dehydrogenase;Polyketide synthase Pks2	110	112	1.01818	1	2866	NA	NA	NA	1365	6381	6255.03
Rv2751	Rv2751	hypothetical protein	110	110	1	1	2864	NA	NA	NA	891	891	891
Rv2361c	Rv2361c	hypothetical protein	110	110	1	1	2863	NA	NA	NA	891	891	891
Rv0530	Rv0530	hypothetical protein;Conserved protein/putative acid anhydride hydrolase	110	111	1.00909	1	2862	NA	NA	NA	579	1218	1202.51
Rv1871c	Rv1871c	Conserved protein/putative oxidoreductase;hypothetical protein	110	110	1	1	2859	NA	NA	NA	378	390	378.109
menA	menA	hypothetical protein	110	110	1	1	2858	NA	NA	NA	879	879	879
purC	purC	hypothetical protein	110	110	1	1	2856	NA	NA	NA	894	894	894
ftsX	ftsX	hypothetical protein	110	110	1	1	2855	NA	NA	NA	894	894	894
Rv2415c	Rv2415c	hypothetical protein	110	110	1	1	2848	NA	NA	NA	897	897	897
truB	truB	hypothetical protein	110	110	1	1	2844	NA	NA	NA	897	897	897
group_293	MTB0005	Putative transposase for insertion sequence element IS6110;hypothetical protein	110	110	1	1	2842	NA	NA	NA	837	987	885.557
group_292	MTB0005	Putative transposase for insertion sequence element IS6110;hypothetical protein	110	110	1	1	2841	NA	NA	NA	885	987	886.569
group_291	Rv1371	hypothetical protein	110	110	1	1	2840	NA	NA	NA	174	1470	1196.07
Rv0370c	Rv0370c	hypothetical protein	110	110	1	1	2839	NA	NA	NA	897	897	897
fbpD	fbpD	hypothetical protein	110	110	1	1	2832	NA	NA	NA	900	900	900
PE_PGRS9	PE_PGRS9	hypothetical protein	110	112	1.01818	1	2831	NA	NA	NA	561	2580	2321.41
cobN	cobN	hypothetical protein	110	112	1.01818	1	2830	NA	NA	NA	1161	3606	3540.19
sapM	sapM	hypothetical protein	110	110	1	1	2829	NA	NA	NA	900	900	900
Rv0064	Rv0064	hypothetical protein	110	113	1.02727	1	2828	NA	NA	NA	345	2970	2862.93
Rv3413c	Rv3413c	hypothetical protein	110	110	1	1	2827	NA	NA	NA	900	900	900
PE_PGRS18	PE_PGRS18	hypothetical protein	110	110	1	1	2826	NA	NA	NA	1377	1413	1378.06
snzP	snzP	hypothetical protein	110	110	1	1	2825	NA	NA	NA	900	900	900
mmpS3	mmpS3	hypothetical protein	110	110	1	1	2824	NA	NA	NA	900	900	900
Rv0712	Rv0712	hypothetical protein	110	110	1	1	2823	NA	NA	NA	900	900	900
oppC	oppC	hypothetical protein	110	110	1	1	2822	NA	NA	NA	876	876	876
Rv2513	Rv2513	hypothetical protein	110	110	1	1	2821	NA	NA	NA	396	423	422.755
group_285	Rv2807	hypothetical protein;Conserved hypothetical protein	110	120	1.09091	1	2819	NA	NA	NA	174	1155	1061.67
PE_PGRS43	PE_PGRS43	hypothetical protein	110	126	1.14545	1	2818	NA	NA	NA	147	4992	4300.9
infC	infC	Probable initiation factor if-3 InfC;hypothetical protein	110	110	1	1	2817	NA	NA	NA	522	606	524.973
PE_PGRS5	PE_PGRS5	hypothetical protein	110	110	1	1	2816	NA	NA	NA	1530	1821	1769.54
Rv3655c	Rv3655c	Conserved hypothetical protein;hypothetical protein	110	110	1	1	2814	NA	NA	NA	288	378	293.564
hsaC	hsaC	hypothetical protein	110	110	1	1	2813	NA	NA	NA	903	903	903
Rv1439c	Rv1439c	hypothetical protein;Unknown protein/putative ether hydrolase	110	110	1	1	2812	NA	NA	NA	198	426	423.927
eccC2	eccC2	hypothetical protein	110	149	1.35455	1	2811	NA	NA	NA	696	4191	3098.13
Rv2468c	Rv2468c	conserved protein;hypothetical protein	110	110	1	1	2810	NA	NA	NA	468	504	468.327
dapA	dapA	hypothetical protein	110	110	1	1	2809	NA	NA	NA	903	903	903
Rv1961	Rv1961	Hypothetical protein;hypothetical protein	110	110	1	1	2808	NA	NA	NA	342	495	343.391
bioB	bioB	Probable biotin synthetase BioB;hypothetical protein	110	110	1	1	2807	NA	NA	NA	1050	1098	1097.56
Rv0787	Rv0787	Unknown protein;hypothetical protein	110	110	1	1	2806	NA	NA	NA	672	960	674.618
Rv0607	Rv0607	Hypothetical protein;hypothetical protein	110	110	1	1	2805	NA	NA	NA	387	471	470.236
PE_PGRS46	PE_PGRS46	hypothetical protein	110	122	1.10909	1	2804	NA	NA	NA	705	2349	2100.52
Rv2296	Rv2296	hypothetical protein	110	110	1	1	2803	NA	NA	NA	903	903	903
ftsH	ftsH	hypothetical protein	110	110	1	1	2801	NA	NA	NA	2283	2283	2283
Rv0263c	Rv0263c	hypothetical protein	110	110	1	1	2800	NA	NA	NA	903	903	903
Rv1794	Rv1794	hypothetical protein	110	110	1	1	2799	NA	NA	NA	903	903	903
yrbE3A	yrbE3A	hypothetical protein	110	111	1.00909	1	2798	NA	NA	NA	387	798	787.405
uvrA	uvrA	Probable excinuclease ABC (subunit A - DNA-binding ATPase) UvrA;UvrABC system protein A	110	110	1	1	2797	NA	NA	NA	201	2943	2918.07
ctpA	ctpA	hypothetical protein	110	110	1	1	2793	NA	NA	NA	2286	2286	2286
PE_PGRS34	PE_PGRS34	hypothetical protein	110	110	1	1	2792	NA	NA	NA	1200	1551	1547.81
group_283	bioF2	Possible 8-amino-7-oxononanoate synthase BioF2 (AONS) (8-amino-7-ketopelargonate synthase) (7-keto-8-amino-pelargonic acid synthetase) (7-KAP synthetase) (L-alanine--pimelyl CoA ligase);hypothetical protein	110	113	1.02727	1	2791	NA	NA	NA	129	2409	2150.42
moaR1	moaR1	Transcriptional regulatory protein MoaR1;hypothetical protein	110	110	1	1	2790	NA	NA	NA	552	894	887.345
Rv2828c	Rv2828c	hypothetical protein	110	110	1	1	2789	NA	NA	NA	546	546	546
Rv1767	Rv1767	Conserved protein/Probable Peroxiredoxin;hypothetical protein	110	110	1	1	2788	NA	NA	NA	360	390	389.727
ctpG	ctpG	hypothetical protein	110	110	1	1	2787	NA	NA	NA	804	2316	2262.38
Rv2729c	Rv2729c	hypothetical protein	110	110	1	1	2786	NA	NA	NA	906	906	906
Rv0010c	Rv0010c	Probable conserved transmembrane protein;hypothetical protein	110	110	1	1	2785	NA	NA	NA	360	426	360.6
Rv3651	Rv3651	hypothetical protein	110	110	1	1	2784	NA	NA	NA	351	1038	913.091
Rv2172c	Rv2172c	hypothetical protein	110	110	1	1	2783	NA	NA	NA	906	906	906
SepF~~~sepF	SepF;sepF	conserved protein;Cell division protein SepF;hypothetical protein	110	110	1	1	2782	NA	NA	NA	657	726	657.955
folD	folD	Probable bifunctional protein FolD: methylenetetrahydrofolate dehydrogenase + methenyltetrahydrofolate cyclohydrolase;Bifunctional protein FolD protein	110	110	1	1	2780	NA	NA	NA	846	927	926.264
Rv0830	Rv0830	hypothetical protein	110	110	1	1	2777	NA	NA	NA	906	906	906
lipV	lipV	Possible lipase LipV;Lipase LipV	110	110	1	1	2775	NA	NA	NA	675	786	783.136
Rv1332	Rv1332	Transcriptional regulatory protein;hypothetical protein	110	111	1.00909	1	2773	NA	NA	NA	204	657	585.703
PPE18	PPE18	or mtb39a	110	110	1	1	2772	NA	NA	NA	1176	1188	1187.78
ubiA	ubiA	hypothetical protein	110	110	1	1	2771	NA	NA	NA	909	909	909
lppD~~~ymdB	lppD;ymdB	Possible lipoprotein LppD;O-acetyl-ADP-ribose deacetylase;hypothetical protein	110	110	1	1	2770	NA	NA	NA	516	1032	526.145
Rv1897c~~~dtd	Rv1897c;dtd	putative aminoacyl-tRNA forming ligase;hypothetical protein;D-aminoacyl-tRNA deacylase	110	110	1	1	2769	NA	NA	NA	378	486	432.491
Rv3707c	Rv3707c	Conserved hypothetical protein;hypothetical protein	110	110	1	1	2768	NA	NA	NA	1011	1149	1147.75
espD	espD	ESX-1 secretion-associated protein EspD;hypothetical protein	110	110	1	1	2767	NA	NA	NA	555	573	572.836
mmuM	mmuM	hypothetical protein	110	110	1	1	2766	NA	NA	NA	909	909	909
phyA	phyA	hypothetical protein	110	110	1	1	2765	NA	NA	NA	909	909	909
ftsK	ftsK	Possible cell division transmembrane protein FtsK;hypothetical protein	110	110	1	1	2764	NA	NA	NA	2304	2652	2307.16
hisC2	hisC2	hypothetical protein	110	110	1	1	2763	NA	NA	NA	939	1062	1060.88
ureC	ureC	Urease subunit alpha;hypothetical protein	110	111	1.00909	1	2762	NA	NA	NA	420	1734	1718.35
PE_PGRS8	PE_PGRS8	hypothetical protein;PE-PGRS family protein PE_PGRS8	110	110	1	1	2761	NA	NA	NA	462	528	516
Rv0428c	Rv0428c	hypothetical protein	110	110	1	1	2760	NA	NA	NA	909	909	909
cmaA2	cmaA2	hypothetical protein	110	110	1	1	2759	NA	NA	NA	909	909	909
lipF~~~LipU~~~aes_2	lipF;LipU;aes_2	Probable esterase/lipase LipF;hypothetical protein;Acetyl esterase	110	111	1.00909	1	2758	NA	NA	NA	294	1170	960.838
Rv3066	Rv3066	Probable transcriptional regulatory protein (probably DeoR-family);hypothetical protein	110	110	1	1	2757	NA	NA	NA	534	609	534.682
Rv0381c	Rv0381c	hypothetical protein	110	110	1	1	2756	NA	NA	NA	909	909	909
Rv1290A	Rv1290A	Hypothetical protein;hypothetical protein	110	110	1	1	2755	NA	NA	NA	156	369	366.573
papA2	papA2	Possible conserved polyketide synthase associated protein PapA2;hypothetical protein	110	111	1.00909	1	2754	NA	NA	NA	159	1407	1216.41
ppm1~~~lnt_1	ppm1;lnt_1	Polyprenol-monophosphomannose synthase Ppm1;Apolipoprotein N-acyltransferase;hypothetical protein	110	113	1.02727	1	2753	NA	NA	NA	273	2790	2695.54
sucD	sucD	Probable succinyl-CoA synthetase (alpha chain) SucD (SCS-alpha)	110	110	1	1	2752	NA	NA	NA	912	912	912
doxX	doxX	Probable membrane oxidoreductase component (MRC) DoxX;hypothetical protein	110	110	1	1	2751	NA	NA	NA	786	840	786.491
pgsA3	pgsA3	Probable PGP synthase PgsA3 (CDP-diacylglycerol--glycerol-3-phosphate 3- phosphatidyltransferase) (phosphatidylglycerophosphate synthase);hypothetical protein	110	110	1	1	2750	NA	NA	NA	600	630	629.727
Rv1989c	Rv1989c	hypothetical protein	110	110	1	1	2749	NA	NA	NA	330	561	558.9
Rv2311	Rv2311	putative ATPase;hypothetical protein	110	110	1	1	2747	NA	NA	NA	525	597	596.345
mazE6	mazE6	Antitoxin MazE6;hypothetical protein	110	110	1	1	2746	NA	NA	NA	180	249	180.627
Rv0082	Rv0082	hypothetical protein	110	110	1	1	2745	NA	NA	NA	333	480	478.118
ugpA	ugpA	hypothetical protein	110	110	1	1	2744	NA	NA	NA	912	912	912
Rv3635	Rv3635	hypothetical protein;Probable conserved transmembrane protein	110	110	1	1	2743	NA	NA	NA	972	1776	1768.69
mshB	mshB	hypothetical protein	110	110	1	1	2741	NA	NA	NA	912	912	912
Rv1671	Rv1671	Probable membrane protein;hypothetical protein	110	110	1	1	2740	NA	NA	NA	318	453	439.882
PE_PGRS61	PE_PGRS61	hypothetical protein	110	110	1	1	2739	NA	NA	NA	444	873	723.027
Rv3749c	Rv3749c	Conserved hypothetical protein;hypothetical protein	110	110	1	1	2735	NA	NA	NA	291	510	292.991
Rv1509	Rv1509	Hypothetical protein;hypothetical protein	110	110	1	1	2734	NA	NA	NA	570	882	764.7
Rv1508c	Rv1508c	Antigen;hypothetical protein	110	114	1.03636	1	2733	NA	NA	NA	513	1800	1494.68
Rv1312	Rv1312	Conserved hypothetical secreted protein;hypothetical protein	110	110	1	1	2732	NA	NA	NA	423	444	431.536
aglA	aglA	Probable alpha-glucosidase AglA (maltase) (glucoinvertase) (glucosidosucrase) (maltase-glucoamylase) (lysosomal alpha-glucosidase) (acid maltase);hypothetical protein	110	110	1	1	2731	NA	NA	NA	1563	1641	1563.71
mbtL	mbtL	Acyl carrier protein (ACP) MbtL;hypothetical protein	110	110	1	1	2730	NA	NA	NA	255	321	255.6
Rv1944c	Rv1944c	Conserved protein;hypothetical protein	110	110	1	1	2729	NA	NA	NA	486	591	486.955
arsC	arsC	hypothetical protein	110	111	1.00909	1	2728	NA	NA	NA	666	1497	1469.35
fadB3	fadB3	hypothetical protein	110	110	1	1	2727	NA	NA	NA	915	915	915
Rv3026c	Rv3026c	hypothetical protein	110	110	1	1	2726	NA	NA	NA	915	915	915
Rv0961	Rv0961	hypothetical protein	110	110	1	1	2724	NA	NA	NA	219	396	346.773
lppP	lppP	hypothetical protein	110	110	1	1	2722	NA	NA	NA	519	537	534.055
opcA	opcA	hypothetical protein	110	110	1	1	2720	NA	NA	NA	915	915	915
PE_PGRS31	PE_PGRS31	hypothetical protein	110	120	1.09091	1	2719	NA	NA	NA	558	1875	1711.8
vapB46	vapB46	Possible antitoxin VapB46;hypothetical protein	110	110	1	1	2718	NA	NA	NA	276	309	276.3
moaA1	moaA1	Probable molybdenum cofactor biosynthesis protein A MoaA1;hypothetical protein	110	110	1	1	2717	NA	NA	NA	948	1080	949.2
glyS	glyS	Probable glycyl-tRNA synthetase GlyS (glycine--tRNA ligase) (GLYRS);hypothetical protein	110	110	1	1	2716	NA	NA	NA	1392	1455	1454.43
Rv0204c	Rv0204c	Probable conserved transmembrane protein/Putative Transmembrane transporter;hypothetical protein	110	110	1	1	2715	NA	NA	NA	1239	1284	1283.59
Rv1890c	Rv1890c	Hypothetical protein;hypothetical protein	110	110	1	1	2713	NA	NA	NA	540	612	540.655
vapB19	vapB19	Possible antitoxin VapB19;hypothetical protein	110	110	1	1	2712	NA	NA	NA	258	273	272.864
Rv2075c	Rv2075c	Possible hypothetical exported or envelope protein;hypothetical protein	110	110	1	1	2711	NA	NA	NA	753	1464	1403.78
Rv3300c	Rv3300c	hypothetical protein	110	110	1	1	2710	NA	NA	NA	918	918	918
Rv2474c	Rv2474c	Conserved hypothetical protein;hypothetical protein	110	110	1	1	2709	NA	NA	NA	654	675	674.809
atpG	atpG	hypothetical protein	110	110	1	1	2708	NA	NA	NA	918	918	918
vapB36	vapB36	Possible antitoxin VapB36;hypothetical protein	110	110	1	1	2706	NA	NA	NA	261	288	287.509
hbhA	hbhA	hypothetical protein	110	110	1	1	2704	NA	NA	NA	582	600	599.836
rpfA	rpfA	hypothetical protein	110	110	1	1	2703	NA	NA	NA	1080	1344	1231.42
PPE10	PPE10	PPE family protein PPE10;hypothetical protein	110	110	1	1	2702	NA	NA	NA	1383	1464	1413.19
Rv2627c	Rv2627c	Conserved protein/putative aminopeptidase;hypothetical protein	110	111	1.00909	1	2701	NA	NA	NA	507	1242	1153.11
mrr	mrr	hypothetical protein	110	110	1	1	2699	NA	NA	NA	921	921	921
sdhA	sdhA	hypothetical protein;Probable succinate dehydrogenase (flavoprotein subunit) SdhA (succinic dehydrogenase) (fumarate reductase) (fumarate dehydrogenase) (fumaric hydrogenase)	110	111	1.00909	1	2698	NA	NA	NA	402	1773	1757.19
sdhC	sdhC	Probable succinate dehydrogenase (cytochrome B-556 subunit) SdhC (succinic dehydrogenase) (fumarate reductase) (fumarate dehydrogenase) (fumaric hydrogenase);hypothetical protein	110	110	1	1	2697	NA	NA	NA	339	411	339.655
Rv3181c	Rv3181c	Probable VapB antitoxin;hypothetical protein	110	110	1	1	2696	NA	NA	NA	249	453	250.855
Rv2184c	Rv2184c	hypothetical protein;Conserved hypothetical protein	110	110	1	1	2695	NA	NA	NA	1095	1140	1139.59
mbtJ	mbtJ	hypothetical protein	110	110	1	1	2693	NA	NA	NA	921	921	921
Rv2618	Rv2618	Conserved hypothetical protein;hypothetical protein	110	110	1	1	2692	NA	NA	NA	678	729	728.536
Rv1637c~~~gloB	Rv1637c;gloB	Conserved protein/putative thiolester hydrolase/putative dioxygenase;Hydroxyacylglutathione hydrolase	110	110	1	1	2691	NA	NA	NA	678	1023	837.464
group_278	MTB0011	Conserved protein SseC2/putative metallocarboxypeptidases;hypothetical protein	110	110	1	1	2690	NA	NA	NA	273	303	273.273
Rv1874	Rv1874	Unknown protein;hypothetical protein	110	110	1	1	2689	NA	NA	NA	687	705	704.836
mmpL4~~~mmpL6	mmpL4;mmpL6	hypothetical protein;Probable conserved transmembrane transport protein MmpL6	110	110	1	1	2688	NA	NA	NA	1194	2904	1582.64
lat	lat	Probable L-lysine-epsilon aminotransferase Lat (L-lysine aminotransferase) (lysine 6-aminotransferase);hypothetical protein	110	110	1	1	2687	NA	NA	NA	1269	1350	1269.74
nrdE	nrdE	Ribonucleoside-diphosphate reductase (alpha chain) NrdE (ribonucleotide reductase small subunit) (R1F protein);hypothetical protein	110	110	1	1	2686	NA	NA	NA	2082	2178	2177.13
Rv2298	Rv2298	Conserved protein/putative aldo-keto reductase;hypothetical protein	110	110	1	1	2685	NA	NA	NA	972	1068	1067.13
rplM	rplM	50S ribosomal protein L13 RplM;hypothetical protein	110	110	1	1	2684	NA	NA	NA	444	534	533.182
adhE1	adhE1	Probable zinc-type alcohol dehydrogenase (E subunit) AdhE1;hypothetical protein	110	110	1	1	2683	NA	NA	NA	1128	1152	1128.22
fadE1	fadE1	Probable acyl-CoA dehydrogenase FadE1;hypothetical protein	110	110	1	1	2682	NA	NA	NA	1305	1344	1343.65
Rv2698	Rv2698	Probable conserved alanine rich transmembrane protein;hypothetical protein	110	110	1	1	2681	NA	NA	NA	432	486	432.491
Rv3753c	Rv3753c	Conserved protein;hypothetical protein	110	110	1	1	2680	NA	NA	NA	501	522	521.809
Rv2237A	Rv2237A	Conserved protein;hypothetical protein	110	110	1	1	2679	NA	NA	NA	126	237	127.028
Rv3191c	Rv3191c	Probable transposase;hypothetical protein	110	110	1	1	2677	NA	NA	NA	1035	1185	1183.64
Rv2717c	Rv2717c	Conserved protein/putative transport protein;hypothetical protein	110	112	1.01818	1	2676	NA	NA	NA	174	519	506.946
sigE	sigE	Alternative RNA polymerase sigma factor SigE;hypothetical protein	110	110	1	1	2675	NA	NA	NA	633	774	634.282
PPE35	PPE35	hypothetical protein	110	122	1.10909	1	2674	NA	NA	NA	720	2964	2672.11
Rv3075c	Rv3075c	hypothetical protein	110	110	1	1	2673	NA	NA	NA	924	924	924
Rv2779c	Rv2779c	Possible transcriptional regulatory protein (probably Lrp/AsnC-family);hypothetical protein	110	110	1	1	2672	NA	NA	NA	312	540	513.655
Rv2777c	Rv2777c	Conserved hypothetical protein;hypothetical protein	110	130	1.18182	1	2671	NA	NA	NA	318	1071	783.023
aao	aao	Probable D-amino acid oxidase Aao;hypothetical protein	110	110	1	1	2670	NA	NA	NA	936	963	936.491
ppnK	ppnK	hypothetical protein	110	110	1	1	2669	NA	NA	NA	924	924	924
dapB	dapB	Dihydrodipicolinate reductase DapB (DHPR);hypothetical protein	110	110	1	1	2668	NA	NA	NA	693	738	693.409
argF	argF	hypothetical protein	110	110	1	1	2667	NA	NA	NA	924	924	924
lprH	lprH	Probable lipoprotein LprH;hypothetical protein	110	110	1	1	2666	NA	NA	NA	630	687	630.518
group_277	MTB0002	Conserved 13E12 repeat family protein;hypothetical protein	110	114	1.03636	1	2665	NA	NA	NA	366	1512	1397.66
mdtD_1~~~mdtL~~~Rv1877	mdtD_1;;mdtL;Rv1877	Putative multidrug resistance protein MdtD;hypothetical protein;Multidrug resistance protein MdtL	110	115	1.04545	1	2664	NA	NA	NA	111	2064	1946.9
Rv0375c	Rv0375c	Probable carbon monoxide dehydrogenase (medium chain);hypothetical protein	110	110	1	1	2663	NA	NA	NA	861	903	902.618
Rv3832c	Rv3832c	Conserved protein/putative methyltransferase;hypothetical protein	110	110	1	1	2662	NA	NA	NA	519	576	519.518
hpx~~~rutD_2	hpx;;rutD_2	Possible non-heme haloperoxidase Hpx;hypothetical protein;Putative aminoacrylate hydrolase RutD	110	112	1.01818	1	2661	NA	NA	NA	189	972	949.125
Rv1148c~~~Rv1945	Rv1148c;Rv1945	Conserved hypothetical protein;hypothetical protein	110	111	1.00909	1	2660	NA	NA	NA	501	1449	1435.76
bisC	bisC	hypothetical protein	110	110	1	1	2658	NA	NA	NA	2244	2301	2300.48
Rv0460	Rv0460	Conserved hydrophobic protein;hypothetical protein	110	110	1	1	2657	NA	NA	NA	240	279	278.645
ptkA	ptkA	Protein tyrosine kinase transcriptional regulatory protein PtkA;hypothetical protein	110	110	1	1	2656	NA	NA	NA	633	726	633.845
dppB	dppB	hypothetical protein	110	110	1	1	2655	NA	NA	NA	927	927	927
serB1	serB1	Possible phosphoserine phosphatase SerB1 (PSP) (O-phosphoserine phosphohydrolase) (pspase);hypothetical protein	110	110	1	1	2654	NA	NA	NA	924	1122	925.8
Rv1830~~~Rv1831	Rv1830;;Rv1831	Conserved hypothetical protein;hypothetical protein	110	195	1.77273	1	2653	NA	NA	NA	258	942	471.354
Rv1119c	Rv1119c	Putative Adenylate cyclase.;hypothetical protein	110	110	1	1	2652	NA	NA	NA	150	201	200.536
tgs2	tgs2	hypothetical protein;Putative triacylglycerol synthase (diacylglycerol acyltransferase) Tgs2	110	110	1	1	2651	NA	NA	NA	1200	1365	1360.12
Rv0918	Rv0918	Conserved protein;hypothetical protein	110	110	1	1	2649	NA	NA	NA	456	477	456.191
iunH	iunH	hypothetical protein	110	110	1	1	2648	NA	NA	NA	927	927	927
Rv3104c	Rv3104c	hypothetical protein	110	110	1	1	2647	NA	NA	NA	927	927	927
Rv0601c	Rv0601c	Two component sensor kinase [first part];hypothetical protein	110	110	1	1	2645	NA	NA	NA	471	531	530.455
group_274	espI	ESX-1 secretion-associated protein EspI. Conserved proline and alanine rich protein.;hypothetical protein	110	110	1	1	2644	NA	NA	NA	351	2001	426.655
ctaB	ctaB	hypothetical protein	110	110	1	1	2643	NA	NA	NA	927	927	927
PE12	PE12	hypothetical protein	110	110	1	1	2642	NA	NA	NA	927	927	927
Rv2877c	Rv2877c	hypothetical protein	110	110	1	1	2641	NA	NA	NA	840	864	863.782
nirD	nirD	hypothetical protein	110	110	1	1	2640	NA	NA	NA	342	435	358.282
Rv0339c	Rv0339c	hypothetical protein;Possible transcriptional regulatory protein	110	114	1.03636	1	2639	NA	NA	NA	687	2499	2406.37
radA	radA	DNA repair protein RadA (DNA repair protein SMS);hypothetical protein	110	110	1	1	2637	NA	NA	NA	1332	1443	1333.01
panC	panC	hypothetical protein	110	110	1	1	2635	NA	NA	NA	930	930	930
Rv2252	Rv2252	hypothetical protein	110	110	1	1	2634	NA	NA	NA	930	930	930
pyrD	pyrD	Probable dihydroorotate dehydrogenase PyrD;hypothetical protein	110	110	1	1	2633	NA	NA	NA	1074	1119	1118.59
Rv1276c	Rv1276c	putative phosphoprotein phosphatase;hypothetical protein	110	110	1	1	2631	NA	NA	NA	477	507	506.727
Rv1823	Rv1823	hypothetical protein	110	110	1	1	2630	NA	NA	NA	930	930	930
hemC	hemC	hypothetical protein	110	110	1	1	2629	NA	NA	NA	930	930	930
Rv3695	Rv3695	hypothetical protein	110	110	1	1	2628	NA	NA	NA	933	933	933
Rv2843	Rv2843	Probable conserved transmembrane alanine rich protein;hypothetical protein	110	110	1	1	2627	NA	NA	NA	486	546	486.545
Rv2250A~~~Rv2251	Rv2250A;Rv2251	Possible flavoprotein;hypothetical protein	110	111	1.00909	1	2626	NA	NA	NA	420	1590	1578
nuoA~~~ndhC	nuoA;ndhC	Probable NADH dehydrogenase I (chain A) NuoA (NADH-ubiquinone oxidoreductase chain A);NAD(P)H-quinone oxidoreductase subunit 3 chloroplastic	110	110	1	1	2625	NA	NA	NA	387	492	491.045
erm37	erm(37)	Probable 23S rRNA methyltransferase Erm(37);hypothetical protein	110	110	1	1	2623	NA	NA	NA	453	540	453.806
cyp144	cyp144	Probable cytochrome P450 144 Cyp144;hypothetical protein	110	110	1	1	2622	NA	NA	NA	504	1305	1207.55
purU	purU	hypothetical protein	110	110	1	1	2621	NA	NA	NA	933	933	933
PE17	PE17	hypothetical protein	110	110	1	1	2620	NA	NA	NA	933	933	933
Rv0068	Rv0068	hypothetical protein	110	110	1	1	2618	NA	NA	NA	912	921	912.082
Rv1456c	Rv1456c	hypothetical protein	110	110	1	1	2617	NA	NA	NA	933	933	933
dipZ~~~resA	dipZ;resA	Possible integral membrane C-type cytochrome biogenesis protein DipZ;Thiol-disulfide oxidoreductase ResA;hypothetical protein	110	111	1.00909	1	2616	NA	NA	NA	531	2088	1736.14
Rv1378c	Rv1378c	Conserved hypothetical protein;hypothetical protein	110	110	1	1	2615	NA	NA	NA	1290	1428	1291.25
Rv2980	Rv2980	Possible conserved secreted protein;hypothetical protein	110	110	1	1	2614	NA	NA	NA	546	576	575.727
mtc28	mtc28	hypothetical protein	110	110	1	1	2613	NA	NA	NA	933	933	933
fbpB	fbpB	Secreted antigen 85-B FbpB (85B) (antigen 85 complex B) (mycolyl transferase 85B) (fibronectin-binding protein B) (extracellular alpha-antigen);hypothetical protein	110	110	1	1	2612	NA	NA	NA	933	978	933.409
rpfC	rpfC	Probable resuscitation-promoting factor RpfC;hypothetical protein	110	110	1	1	2610	NA	NA	NA	423	531	431.345
chsH2	chsH2	hypothetical protein	110	110	1	1	2608	NA	NA	NA	936	936	936
Rv1701	Rv1701	hypothetical protein	110	110	1	1	2607	NA	NA	NA	936	936	936
Rv3174	Rv3174	hypothetical protein	110	110	1	1	2606	NA	NA	NA	411	708	702.6
lipA	lipA	hypothetical protein	110	110	1	1	2605	NA	NA	NA	936	936	936
Rv1218c	Rv1218c	hypothetical protein	110	110	1	1	2601	NA	NA	NA	936	936	936
Rv1211	Rv1211	putative calmodulin-like protein (CAMLP);hypothetical protein	110	110	1	1	2600	NA	NA	NA	168	228	168.545
Rv0439c	Rv0439c	hypothetical protein	110	110	1	1	2599	NA	NA	NA	936	936	936
Rv3587c	Rv3587c	Probable antigen;hypothetical protein	110	110	1	1	2598	NA	NA	NA	795	819	818.782
Rv2492	Rv2492	hypothetical protein	110	110	1	1	2597	NA	NA	NA	756	873	758.147
secA2	secA2	Possible preprotein translocase ATPase SecA2;hypothetical protein	110	110	1	1	2596	NA	NA	NA	2337	2427	2337.82
Rv0420c	Rv0420c	Possible transmembrane protein;hypothetical protein	110	110	1	1	2595	NA	NA	NA	318	411	342.409
Rv1290c	Rv1290c	Conserved protein;hypothetical protein	110	110	1	1	2594	NA	NA	NA	1404	1566	1406.56
kdpB~~~ctpV	kdpB;ctpV	Potassium-transporting ATPase ATP-binding subunit;hypothetical protein	110	111	1.00909	1	2593	NA	NA	NA	441	2379	2332.19
Rv1220c~~~trmR_1	Rv1220c;trmR_1	Probable methyltransferase;tRNA 5-hydroxyuridine methyltransferase	110	110	1	1	2592	NA	NA	NA	648	744	743.127
cyp123	cyp123	hypothetical protein	110	122	1.10909	1	2591	NA	NA	NA	243	1209	1083.1
lpqT	lpqT	Probable conserved lipoprotein LpqT;hypothetical protein	110	110	1	1	2589	NA	NA	NA	651	681	651.273
mmpL13b~~~mmpL13a~~~mmpL3	mmpL13b;mmpL13a;;mmpL3	Probable conserved transmembrane transport protein MmpL13b;hypothetical protein;Trehalose monomycolate exporter MmpL3	110	148	1.34545	1	2588	NA	NA	NA	912	2346	1749.16
serA2	serA2	Possible D-3-phosphoglycerate dehydrogenase SerA2 (phosphoglycerate dehydrogenase) (PGDH);hypothetical protein	110	111	1.00909	1	2587	NA	NA	NA	432	981	926.973
Rv2636	Rv2636	putative phosphotransferase;hypothetical protein	110	110	1	1	2586	NA	NA	NA	630	723	633.818
lipT	lipT	hypothetical protein;Carboxylesterase LipT	110	110	1	1	2585	NA	NA	NA	1317	1536	1534.01
Rv1729c	Rv1729c	hypothetical protein	110	110	1	1	2584	NA	NA	NA	939	939	939
sseA	sseA	Probable thiosulfate sulfurtransferase SseA (rhodanese) (thiosulfate cyanide transsulfurase) (thiosulfate thiotransferase);hypothetical protein	110	111	1.00909	1	2583	NA	NA	NA	432	966	956.189
Rv1363c	Rv1363c	Possible membrane protein;putative protein	110	110	1	1	2582	NA	NA	NA	726	792	785.509
Rv2323c	Rv2323c	probable arginine metabolism/catabolism protein/probable arginine metabolism protein/putative linear amidine deiminase;hypothetical protein	110	110	1	1	2581	NA	NA	NA	774	909	775.227
nudC	nudC	hypothetical protein	110	110	1	1	2580	NA	NA	NA	942	942	942
Rv1458c	Rv1458c	hypothetical protein	110	110	1	1	2579	NA	NA	NA	942	942	942
ureD	ureD	Probable urease accessory protein UreD;hypothetical protein;Urease accessory protein UreD	110	110	1	1	2578	NA	NA	NA	627	681	680.182
Rv0479c	Rv0479c	Probable conserved membrane protein;hypothetical protein	110	110	1	1	2577	NA	NA	NA	750	1047	752.7
PE_PGRS52	PE_PGRS52	hypothetical protein	110	112	1.01818	1	2576	NA	NA	NA	348	2274	2149.85
Rv1320c	Rv1320c	Possible adenylate cyclase (ATP pyrophosphate-lyase) (adenylyl cyclase);hypothetical protein	110	110	1	1	2575	NA	NA	NA	1572	1704	1573.2
MTB0011	MTB0011	Conserved protein SseC2/putative metallocarboxypeptidases;hypothetical protein	110	110	1	1	2574	NA	NA	NA	273	303	273.273
Rv3035	Rv3035	Conserved protein/putative oxidoreductase;hypothetical protein	110	110	1	1	2573	NA	NA	NA	1008	1083	1008.68
TB94	TB9.4	Conserved protein TB9.4;hypothetical protein	110	110	1	1	2572	NA	NA	NA	273	288	287.864
proZ	proZ	hypothetical protein	110	111	1.00909	1	2571	NA	NA	NA	339	720	713.973
Rv2712c	Rv2712c	Hypothetical protein;hypothetical protein	110	110	1	1	2570	NA	NA	NA	1059	1083	1082.78
Rv3209	Rv3209	Conserved hypothetical threonine and proline rich protein;hypothetical protein	110	110	1	1	2569	NA	NA	NA	294	561	296.427
prrB	prrB	Two component sensor histidine kinase PrrB;hypothetical protein	110	110	1	1	2567	NA	NA	NA	1341	1410	1409.37
Rv1116	Rv1116	Hypothetical protein;hypothetical protein	110	110	1	1	2566	NA	NA	NA	174	186	174.109
Rv0012	Rv0012	Probable conserved membrane protein;hypothetical protein	110	110	1	1	2565	NA	NA	NA	744	789	744.409
Rv2944	Rv2944	Possible transposase for insertion sequence element IS1533;hypothetical protein	110	110	1	1	2564	NA	NA	NA	384	717	443.1
Rv1812c	Rv1812c	hypothetical protein;Probable dehydrogenase	110	110	1	1	2563	NA	NA	NA	1047	1203	1201.58
Rv3714c	Rv3714c	Conserved hypothetical protein;hypothetical protein	110	110	1	1	2562	NA	NA	NA	855	891	855.327
lppW	lppW	hypothetical protein	110	110	1	1	2561	NA	NA	NA	945	945	945
miaA	miaA	hypothetical protein	110	110	1	1	2560	NA	NA	NA	945	945	945
Rv1150	Rv1150	;hypothetical protein	110	110	1	1	2559	NA	NA	NA	438	552	439.036
Rv0633c	Rv0633c	Possible exported protein;hypothetical protein	110	110	1	1	2557	NA	NA	NA	840	861	860.809
mctB	mctB	hypothetical protein	110	110	1	1	2556	NA	NA	NA	945	945	945
Rv2019	Rv2019	Probable toxin VapC | Probable ribonuclease;hypothetical protein	110	110	1	1	2555	NA	NA	NA	168	417	345.3
Rv0393	Rv0393	Conserved 13E12 repeat family protein;hypothetical protein	110	110	1	1	2552	NA	NA	NA	903	1326	989.318
virR	virR	probable vesiculogenesis/immune response regulator;hypothetical protein	110	110	1	1	2551	NA	NA	NA	474	495	474.191
Rv3716c	Rv3716c	Conserved protein;hypothetical protein	110	110	1	1	2550	NA	NA	NA	366	402	382.364
Rv0493c	Rv0493c	Conserved protein;hypothetical protein	110	111	1.00909	1	2548	NA	NA	NA	288	990	942.946
Rv0495c	Rv0495c	Conserved hypothetical protein;hypothetical protein	110	110	1	1	2547	NA	NA	NA	771	891	772.091
Rv0789c	Rv0789c	Hypothetical protein;hypothetical protein	110	110	1	1	2546	NA	NA	NA	474	600	475.145
Rv2090	Rv2090	Probable 5'-3' exonuclease;hypothetical protein	110	110	1	1	2545	NA	NA	NA	921	1182	923.373
Rv1676	Rv1676	putative peroxiredoxin;hypothetical protein	110	110	1	1	2544	NA	NA	NA	546	861	550.309
Rv0042c	Rv0042c	hypothetical protein	110	110	1	1	2543	NA	NA	NA	381	627	623.645
Rv2926c	Rv2926c	Conserved protein;hypothetical protein	110	110	1	1	2542	NA	NA	NA	588	624	588.327
narJ	narJ	Probable respiratory nitrate reductase (delta chain) NarJ;hypothetical protein	110	110	1	1	2541	NA	NA	NA	606	666	665.455
Rv1351	Rv1351	putative outer membrane protein/surface antigen;hypothetical protein	110	110	1	1	2540	NA	NA	NA	273	330	273.518
vapB22	vapB22	Possible antitoxin VapB22;hypothetical protein	110	110	1	1	2539	NA	NA	NA	216	228	227.891
Rv2000	Rv2000	Unknown protein;hypothetical protein	110	110	1	1	2538	NA	NA	NA	1443	1614	1444.55
Rv0737	Rv0737	Possible transcriptional regulatory protein/putative transcription factor;hypothetical protein	110	110	1	1	2537	NA	NA	NA	498	570	569.345
Rv1863c	Rv1863c	Probable conserved integral membrane protein;hypothetical protein	110	110	1	1	2536	NA	NA	NA	723	771	723.436
PE_PGRS7	PE_PGRS7	hypothetical protein	110	111	1.00909	1	2535	NA	NA	NA	189	3948	3899.49
Rv0580c	Rv0580c	Conserved protein;hypothetical protein	110	110	1	1	2534	NA	NA	NA	492	579	577.555
cut5a~~~cut5b	cut5a;;cut5b	Probable cutinase precursor [first part] Cut5a;putative cutinase;hypothetical protein	110	111	1.00909	1	2533	NA	NA	NA	243	702	574.595
Rv2611c	Rv2611c	hypothetical protein	110	110	1	1	2532	NA	NA	NA	951	951	951
pafC	pafC	hypothetical protein	110	110	1	1	2531	NA	NA	NA	951	951	951
che1	che1	Ferrochelatase Che1;hypothetical protein	110	110	1	1	2530	NA	NA	NA	813	867	825.573
blaR	blaR	hypothetical protein	110	110	1	1	2529	NA	NA	NA	951	951	951
PE_PGRS42	PE_PGRS42	hypothetical protein	110	129	1.17273	1	2528	NA	NA	NA	438	2277	1765.53
thrB	thrB	hypothetical protein	110	110	1	1	2527	NA	NA	NA	951	951	951
Rv1034c	Rv1034c	Probable transposase (fragment);hypothetical protein;ISNCY family transposase ISRjo3	110	112	1.01818	1	2526	NA	NA	NA	234	492	482.357
Rv3840	Rv3840	Possible transcriptional regulatory protein/Probable transcriptional regulator;hypothetical protein	110	110	1	1	2525	NA	NA	NA	363	414	363.464
PPE64	PPE64	hypothetical protein	110	111	1.00909	1	2524	NA	NA	NA	759	1659	1631.92
Rv0526	Rv0526	Possible thioredoxin protein (thiol-disulfide interchange protein);hypothetical protein	110	110	1	1	2523	NA	NA	NA	612	651	612.355
Rv2003c	Rv2003c	putative methyltransferase;hypothetical protein	110	110	1	1	2522	NA	NA	NA	690	858	691.527
Rv3551	Rv3551	hypothetical protein	110	110	1	1	2521	NA	NA	NA	879	879	879
Rv3399	Rv3399	Possible S-adenosylmethionine-dependent methyltransferase;hypothetical protein	110	110	1	1	2520	NA	NA	NA	921	1047	922.145
suhB	suhB	Inositol-1-monophosphatase SuhB;hypothetical protein	110	110	1	1	2519	NA	NA	NA	834	873	834.355
mutT1	mutT1	hypothetical protein	110	110	1	1	2518	NA	NA	NA	954	954	954
Rv2132	Rv2132	Conserved hypothetical protein;hypothetical protein	110	110	1	1	2517	NA	NA	NA	195	246	244.473
Rv3659c	Rv3659c	putative ATPase;hypothetical protein	110	121	1.1	1	2516	NA	NA	NA	444	1164	1058.98
Rv3657c	Rv3657c	Possible conserved alanine rich membrane protein;hypothetical protein	110	110	1	1	2515	NA	NA	NA	576	588	587.891
csd	csd	Probable cysteine desulfurase Csd;putative cysteine desulfurase	110	110	1	1	2514	NA	NA	NA	792	1254	1249.8
Rv0738	Rv0738	Conserved protein/putative thiol-dependent DinB-like metalloenzyme;hypothetical protein	110	110	1	1	2513	NA	NA	NA	537	549	537.109
Rv0740	Rv0740	Conserved hypothetical protein;putative protein	110	110	1	1	2512	NA	NA	NA	528	609	608.264
Rv1480	Rv1480	hypothetical protein	110	110	1	1	2511	NA	NA	NA	954	954	954
Rv1140	Rv1140	Probable integral membrane protein;hypothetical protein	110	111	1.00909	1	2510	NA	NA	NA	360	849	717.6
Rv0348	Rv0348	hypothetical protein	110	111	1.00909	1	2508	NA	NA	NA	186	654	648.135
Rv1337	Rv1337	Probable rhomboid protease/integral membrane protein;hypothetical protein	110	110	1	1	2506	NA	NA	NA	684	1110	688.227
Rv1339	Rv1339	Probable ribonuclease;hypothetical protein	110	110	1	1	2505	NA	NA	NA	771	822	771.464
Rv2700	Rv2700	Possible conserved secreted alanine rich protein;hypothetical protein	110	110	1	1	2504	NA	NA	NA	414	651	418.309
Rv3673c	Rv3673c	Possible membrane-anchored thioredoxin-like protein (thiol-disulfide interchange related protein);hypothetical protein	110	110	1	1	2503	NA	NA	NA	648	684	648.327
Rv2256c	Rv2256c	Conserved hypothetical protein;hypothetical protein	110	110	1	1	2502	NA	NA	NA	513	534	513.191
Rv2137c	Rv2137c	Conserved hypothetical protein;hypothetical protein	110	110	1	1	2501	NA	NA	NA	309	414	309.955
PPE44	PPE44	Protective B cell and T-cell antigen;hypothetical protein	110	110	1	1	2500	NA	NA	NA	1107	1149	1107.38
fixB	fixB	hypothetical protein	110	110	1	1	2499	NA	NA	NA	957	957	957
Rv1883c	Rv1883c	hypothetical protein	110	110	1	1	2497	NA	NA	NA	459	477	475.391
Rv2118c	Rv2118c	RNA methyltransferase;hypothetical protein	110	110	1	1	2496	NA	NA	NA	771	843	771.655
Rv1708	Rv1708	Putative initiation inhibitor protein;hypothetical protein	110	110	1	1	2495	NA	NA	NA	864	957	864.845
Rv2407	Rv2407	hypothetical protein	110	110	1	1	2494	NA	NA	NA	675	843	838.609
Rv0731c	Rv0731c	hypothetical protein	110	110	1	1	2493	NA	NA	NA	957	957	957
ctaE	ctaE	Probable cytochrome C oxidase (subunit III) CtaE;hypothetical protein	110	110	1	1	2492	NA	NA	NA	543	690	546.3
gca	gca	hypothetical protein	110	110	1	1	2491	NA	NA	NA	957	957	957
Rv1154c	Rv1154c	hypothetical protein	110	110	1	1	2490	NA	NA	NA	531	660	533.182
Rv3811	Rv3811	Conserved hypothetical protein;hypothetical protein	110	115	1.04545	1	2489	NA	NA	NA	720	1662	1589.5
relG	relG	Toxin RelG;hypothetical protein	110	110	1	1	2488	NA	NA	NA	252	264	252.109
Rv1004c	Rv1004c	hypothetical protein;Probable membrane protein	110	110	1	1	2486	NA	NA	NA	1143	1260	1221.41
lipZ	lipZ	Probable hydrolase;hypothetical protein	110	110	1	1	2485	NA	NA	NA	765	867	765.927
mmaA2	mmaA2	Methoxy mycolic acid synthase 2 MmaA2 (methyl mycolic acid synthase 2) (MMA2) (hydroxy mycolic acid synthase);hypothetical protein	110	110	1	1	2484	NA	NA	NA	864	921	920.482
gpdA1	gpdA1	Probable glycerol-3-phosphate dehydrogenase [NAD(P)+] GpdA1 (NAD(P)H-dependent glycerol-3-phosphate dehydrogenase) (NAD(P)H-dependent dihydroxyacetone-phosphate reductase);hypothetical protein	110	110	1	1	2483	NA	NA	NA	921	1056	1050.82
grcC1	grcC1	hypothetical protein;Probable polyprenyl-diphosphate synthase GrcC1 (polyprenyl pyrophosphate synthetase)	110	110	1	1	2482	NA	NA	NA	663	1008	1004.86
Rv0882	Rv0882	hypothetical protein	110	110	1	1	2481	NA	NA	NA	285	321	285.327
echA17	echA17	Probable enoyl-CoA hydratase EchA17 (crotonase) (unsaturated acyl-CoA hydratase) (enoyl hydrase);hypothetical protein	110	110	1	1	2480	NA	NA	NA	765	786	785.809
nlhH	nlhH	hypothetical protein	110	110	1	1	2479	NA	NA	NA	960	960	960
Rv3166c	Rv3166c	hypothetical protein	110	110	1	1	2478	NA	NA	NA	960	960	960
Rv2910c	Rv2910c	putative lyase;hypothetical protein	110	111	1.00909	1	2477	NA	NA	NA	150	444	416.459
prcA	prcA	Proteasome alpha subunit PrcA; assembles with beta subunit PrcB.;hypothetical protein	110	110	1	1	2476	NA	NA	NA	711	747	711.327
metH	metH	hypothetical protein	110	111	1.00909	1	2475	NA	NA	NA	1014	3579	3537.49
rnhB	rnhB	Probable ribonuclease HII protein RnhB (RNase HII);hypothetical protein	110	110	1	1	2474	NA	NA	NA	738	795	738.518
pyrB	pyrB	hypothetical protein	110	110	1	1	2473	NA	NA	NA	960	960	960
lprI	lprI	hypothetical protein	110	110	1	1	2472	NA	NA	NA	558	594	593.673
Rv0740~~~Rv0750	Rv0740;;Rv0750	hypothetical protein;3-sulfolactaldehyde reductase;putative protein	110	110	1	1	2471	NA	NA	NA	246	1209	271.118
Rv3091	Rv3091	Conserved protein;hypothetical protein	110	112	1.01818	1	2470	NA	NA	NA	372	1761	1726.79
Rv0771	Rv0771	hypothetical protein;Possible 4-carboxymuconolactone decarboxylase (CMD)	110	113	1.02727	1	2469	NA	NA	NA	90	435	421.699
lipI	lipI	hypothetical protein	110	110	1	1	2468	NA	NA	NA	963	963	963
Rv0369c	Rv0369c	Possible membrane oxidoreductase;hypothetical protein	110	110	1	1	2467	NA	NA	NA	516	603	602.209
sigD	sigD	Probable alternative RNA polymerase sigma-D factor SigD;hypothetical protein	110	110	1	1	2466	NA	NA	NA	576	639	576.573
mdtD~~~jefA~~~mdtD_2	mdtD;jefA;mdtD_2	Putative multidrug resistance protein MdtD;Probable drug efflux pump.	110	110	1	1	2465	NA	NA	NA	1527	1617	1615.85
guaA~~~carA	guaA;carA	Probable GMP synthase [glutamine-hydrolyzing] GuaA (glutamine amidotransferase) (GMP synthetase);GMP synthase [glutamine-hydrolyzing];Carbamoyl-phosphate synthase small chain	110	112	1.01818	1	2464	NA	NA	NA	291	1578	1505.65
Rv0380c~~~trmH	Rv0380c;trmH	Possible RNA methyltransferase (RNA methylase);tRNA (guanosine(18)-2'-O)-methyltransferase	110	110	1	1	2463	NA	NA	NA	552	651	650.1
moxR3	moxR3	hypothetical protein	110	110	1	1	2462	NA	NA	NA	963	963	963
Rv2280	Rv2280	hypothetical protein	110	111	1.00909	1	2460	NA	NA	NA	99	1380	1359.08
Rv0992c	Rv0992c	hypothetical protein;probable 510-Methenyltetrahydrofolate synthase	110	110	1	1	2459	NA	NA	NA	594	672	614.564
atsB	atsB	hypothetical protein;Probable arylsulfatase AtsB (aryl-sulfate sulphohydrolase) (sulfatase)	110	112	1.01818	1	2457	NA	NA	NA	267	2931	2861.25
Rv0141c	Rv0141c	hypothetical protein	110	110	1	1	2455	NA	NA	NA	324	411	410.209
mmpS2	mmpS2	hypothetical protein;Probable conserved membrane protein MmpS2	110	110	1	1	2454	NA	NA	NA	411	444	443.7
egtD	egtD	hypothetical protein	110	110	1	1	2453	NA	NA	NA	966	966	966
group_271	PE_PGRS28	hypothetical protein;PE-PGRS family protein PE_PGRS28	110	114	1.03636	1	2452	NA	NA	NA	369	2457	2244.79
fbiC	fbiC	Probable F420 biosynthesis protein FbiC;hypothetical protein	110	110	1	1	2451	NA	NA	NA	2430	2571	2431.28
moeA2	moeA2	Probable molybdopterin biosynthesis protein MoeA2;hypothetical protein	110	110	1	1	2450	NA	NA	NA	1128	1218	1178.89
espK	espK	hypothetical protein	110	130	1.18182	1	2449	NA	NA	NA	243	2235	1877.45
Rv1647	Rv1647	hypothetical protein	110	111	1.00909	1	2448	NA	NA	NA	201	951	940.892
pheA	pheA	hypothetical protein	110	110	1	1	2447	NA	NA	NA	966	966	966
Rv3766	Rv3766	Hypothetical protein;hypothetical protein;putative protein	110	111	1.00909	1	2446	NA	NA	NA	186	825	814.405
rho	rho	hypothetical protein	110	110	1	1	2445	NA	NA	NA	1674	1809	1806.71
lppY	lppY	hypothetical protein	110	110	1	1	2443	NA	NA	NA	966	966	966
Rv3217c	Rv3217c	Probable conserved integral membrane protein;hypothetical protein	110	110	1	1	2442	NA	NA	NA	408	432	408.218
Rv2709	Rv2709	hypothetical protein	110	110	1	1	2441	NA	NA	NA	438	447	444.3
pstA1	pstA1	hypothetical protein;Probable phosphate-transport integral membrane ABC transporter PstA1	110	110	1	1	2439	NA	NA	NA	303	927	920.018
Rv0894	Rv0894	Possible transcriptional regulatory protein (possibly LuxR-family);hypothetical protein	110	114	1.03636	1	2438	NA	NA	NA	564	1182	1073.79
Rv1424c	Rv1424c	Possible membrane protein;hypothetical protein	110	110	1	1	2437	NA	NA	NA	609	762	610.391
Rv2413c	Rv2413c	hypothetical protein	110	110	1	1	2436	NA	NA	NA	969	969	969
Rv0892	Rv0892	Probable monooxygenase;hypothetical protein	110	110	1	1	2435	NA	NA	NA	1446	1530	1528.85
vapB33	vapB33	Possible antitoxin VapB33;hypothetical protein	110	110	1	1	2434	NA	NA	NA	261	270	269.918
epiA	epiA	hypothetical protein	110	110	1	1	2433	NA	NA	NA	969	969	969
whiB2~~~whiB	whiB2;whiB	Probable transcriptional regulatory protein WhiB-like WhiB2;Transcriptional regulator WhiB	110	110	1	1	2432	NA	NA	NA	270	372	371.073
Rv2033c	Rv2033c	Conserved hypothetical protein;hypothetical protein	110	110	1	1	2431	NA	NA	NA	759	843	760.527
eccD2	eccD2	hypothetical protein	110	112	1.01818	1	2430	NA	NA	NA	318	3168	1505.38
PE_PGRS6	PE_PGRS6	hypothetical protein;PE-PGRS family protein PE_PGRS6	110	110	1	1	2429	NA	NA	NA	1548	1878	1829.75
ddlA	ddlA	Probable D-alanine--D-alanine ligase DdlA (D-alanylalanine synthetase) (D-ala-D-ala ligase);hypothetical protein	110	110	1	1	2428	NA	NA	NA	1077	1122	1077.41
Rv0842	Rv0842	Probable conserved integral membrane protein/Putative transporter;hypothetical protein	110	110	1	1	2427	NA	NA	NA	1293	1329	1328.67
Rv1482c	Rv1482c	Conserved hypothetical protein;hypothetical protein	110	111	1.00909	1	2426	NA	NA	NA	282	924	914.973
aftB	aftB	Possible arabinofuranosyltransferase AftB;hypothetical protein	110	110	1	1	2425	NA	NA	NA	1884	1998	1996.96
lipL	lipL	hypothetical protein;Probable esterase LipL	110	110	1	1	2424	NA	NA	NA	1068	1290	1287.98
Rv3338	Rv3338	putative protein;putative carboxylic ester hydrolase	110	110	1	1	2423	NA	NA	NA	645	822	685.227
mesJ	mesJ	hypothetical protein	110	110	1	1	2420	NA	NA	NA	972	972	972
cyp135B1	cyp135B1	hypothetical protein;Possible cytochrome P450 135B1 Cyp135B1	110	110	1	1	2419	NA	NA	NA	1263	1419	1417.58
Rv2577	Rv2577	conserved protein/putative phosphoric monoester hydrolase;hypothetical protein	110	110	1	1	2418	NA	NA	NA	1398	1590	1399.75
sigB	sigB	hypothetical protein	110	110	1	1	2417	NA	NA	NA	972	972	972
Rv0519c	Rv0519c	esterase;hypothetical protein	110	110	1	1	2416	NA	NA	NA	858	903	858.409
Rv1486c	Rv1486c	Conserved hypothetical protein;hypothetical protein	110	110	1	1	2415	NA	NA	NA	867	909	908.618
PE_PGRS25	PE_PGRS25	hypothetical protein	110	131	1.19091	1	2414	NA	NA	NA	324	1731	1421.43
Rv3521	Rv3521	Conserved hypothetical protein;hypothetical protein	110	110	1	1	2413	NA	NA	NA	912	1005	1004.15
Rv3773c	Rv3773c	Conserved protein;hypothetical protein	110	110	1	1	2412	NA	NA	NA	402	585	494.427
nrdF2	nrdF2	hypothetical protein	110	110	1	1	2411	NA	NA	NA	975	975	975
Rv2707	Rv2707	hypothetical protein	110	110	1	1	2410	NA	NA	NA	975	975	975
bkdA	bkdA	Probable branched-chain keto acid dehydrogenase E1 component alpha subunit BkdA;hypothetical protein	110	110	1	1	2409	NA	NA	NA	1074	1104	1074.27
Rv1111c	Rv1111c	Conserved hypothetical protein;hypothetical protein	110	110	1	1	2407	NA	NA	NA	915	984	915.627
Rv2795c	Rv2795c	hypothetical protein	110	110	1	1	2406	NA	NA	NA	975	975	975
Rv2714	Rv2714	hypothetical protein	110	110	1	1	2405	NA	NA	NA	975	975	975
dapD	dapD	Tetrahydrodipicolinate N-succinyltransferase DapD;hypothetical protein	110	110	1	1	2404	NA	NA	NA	954	987	986.7
Rv0922	Rv0922	hypothetical protein	110	110	1	1	2403	NA	NA	NA	1113	1653	1648.09
adoK	adoK	hypothetical protein	110	110	1	1	2402	NA	NA	NA	975	975	975
Rv2037c	Rv2037c	hypothetical protein	110	110	1	1	2401	NA	NA	NA	975	975	975
gpgS	gpgS	hypothetical protein	110	110	1	1	2400	NA	NA	NA	975	975	975
pstC2	pstC2	hypothetical protein	110	110	1	1	2399	NA	NA	NA	975	975	975
Rv2206	Rv2206	Probable conserved transmembrane protein;hypothetical protein	110	110	1	1	2398	NA	NA	NA	495	711	496.964
whiA	whiA	hypothetical protein	110	110	1	1	2397	NA	NA	NA	978	978	978
galTb~~~galTa	galTb;galTa	Probable galactose-1-phosphate uridylyltransferase GalTb [second part];hypothetical protein	110	196	1.78182	1	2396	NA	NA	NA	471	1185	657.536
Rv2227	Rv2227	Conserved hypothetical protein;hypothetical protein	110	194	1.76364	1	2395	NA	NA	NA	228	711	404.397
group_269	MTB0004	hypothetical protein	110	111	1.00909	1	2393	NA	NA	NA	219	1248	1229.62
Rv2212	Rv2212	Adenylyl cyclase (ATP pyrophosphate-lyase) (adenylate cyclase);hypothetical protein	110	115	1.04545	1	2392	NA	NA	NA	246	1167	1116.65
Rv2410c	Rv2410c	hypothetical protein	110	110	1	1	2391	NA	NA	NA	978	978	978
Rv0812	Rv0812	Probable amino acid aminotransferase;hypothetical protein	110	110	1	1	2390	NA	NA	NA	870	888	887.836
espE	espE	hypothetical protein	110	110	1	1	2388	NA	NA	NA	1176	1266	1218.95
mobA	mobA	Probable molybdopterin-guanine dinucleotide biosynthesis protein A MobA;hypothetical protein	110	110	1	1	2387	NA	NA	NA	537	606	537.627
Rv2628	Rv2628	Latency Antigen;hypothetical protein	110	110	1	1	2386	NA	NA	NA	255	363	255.982
Rv2630	Rv2630	Antigen;hypothetical protein	110	110	1	1	2385	NA	NA	NA	393	540	394.336
ansA	ansA	Probable L-asparaginase AnsA	110	110	1	1	2384	NA	NA	NA	981	981	981
Rv1322A	Rv1322A	hypothetical protein;Putative GntR family transcriptional regulator/Putative GntR family transcriptional regulator/Putative Methylmalonyl-CoA epimerase/putative carbon-sulfur lyase	110	110	1	1	2383	NA	NA	NA	426	459	458.4
lipY	lipY	hypothetical protein;PE-PGRS family protein triacylglycerol lipase LipY (esterase/lipase) (triglyceride lipase) (tributyrase)	110	110	1	1	2382	NA	NA	NA	1314	1482	1315.53
Rv3136A	Rv3136A	Conserved protein;hypothetical protein	110	110	1	1	2381	NA	NA	NA	315	333	315.164
ompATb	ompATb	hypothetical protein	110	110	1	1	2379	NA	NA	NA	981	981	981
Rv2165c	Rv2165c	conserved protein;hypothetical protein	110	110	1	1	2378	NA	NA	NA	1035	1191	1036.42
pbpB	pbpB	Probable penicillin-binding membrane protein PbpB;hypothetical protein	110	110	1	1	2377	NA	NA	NA	1821	2040	1822.99
Rv2189c	Rv2189c	Putative Antigen;hypothetical protein	110	110	1	1	2376	NA	NA	NA	732	834	763.364
Rv0004	Rv0004	Conserved hypothetical protein;hypothetical protein	110	110	1	1	2375	NA	NA	NA	516	564	516.436
bioA	bioA	Adenosylmethionine-8-amino-7-oxononanoate aminotransferase BioA;Adenosylmethionine-8-amino-7-oxononanoate aminotransferase	110	110	1	1	2374	NA	NA	NA	1314	1398	1397.24
PPE59~~~PPE57	PPE59;PPE57	hypothetical protein	110	110	1	1	2373	NA	NA	NA	537	537	537
Rv3304	Rv3304	Conserved protein/putative aminoacyltransferase;hypothetical protein	110	110	1	1	2371	NA	NA	NA	480	600	598.909
cyp125	cyp125	Probable cytochrome P450 125 Cyp125;hypothetical protein	110	110	1	1	2370	NA	NA	NA	1254	1302	1254.44
echA18~~~echA181~~~menB	echA18;echA18.1;menB	Probable enoyl-CoA hydratase EchA18 (enoyl hydrase) (unsaturated acyl-CoA hydratase) (crotonase);Probable enoyl-CoA hydratase (fragment) EchA18.1 (enoyl hydrase) (unsaturated acyl-CoA hydratase) (crotonase);hypothetical protein;14-dihydroxy-2-naphthoyl-CoA synthase	110	196	1.78182	1	2369	NA	NA	NA	249	876	491.724
Rv3207c	Rv3207c	Conserved protein;hypothetical protein	110	112	1.01818	1	2368	NA	NA	NA	273	987	969.241
Rv2624c	Rv2624c	hypothetical protein;Nucleotide-binding universal stress protein /putative membrane transport protein	110	111	1.00909	1	2367	NA	NA	NA	351	834	779.459
PPE27	PPE27	PPE family protein PPE27;hypothetical protein	110	113	1.02727	1	2366	NA	NA	NA	264	1092	1060.22
Rv0268c	Rv0268c	Hypothetical protein;hypothetical protein	110	110	1	1	2365	NA	NA	NA	258	510	260.291
Rv2114	Rv2114	Conserved protein;hypothetical protein	110	110	1	1	2364	NA	NA	NA	624	642	641.591
ctpI~~~kdpB	ctpI;kdpB	Probable cation-transporter ATPase I CtpI;putative cation-transporting ATPase I;Potassium-transporting ATPase ATP-binding subunit	110	111	1.00909	1	2363	NA	NA	NA	1662	4878	4805.43
ephE	ephE	Possible epoxide hydrolase EphE (epoxide hydratase) (arene-oxide hydratase);hypothetical protein	110	110	1	1	2362	NA	NA	NA	963	984	963.191
fadB4	fadB4	hypothetical protein	110	110	1	1	2361	NA	NA	NA	708	972	969.6
pmt	pmt	polyprenyl-phosphate dependent protein O-mannosyltransferase (PMT);hypothetical protein	110	110	1	1	2360	NA	NA	NA	1512	1569	1568.48
dnaA	dnaA	Chromosomal replication initiator protein DnaA;hypothetical protein	110	110	1	1	2359	NA	NA	NA	1491	1524	1491.3
sap	sap	Probable sulfolipid-1-addressing protein (Sap);hypothetical protein	110	110	1	1	2358	NA	NA	NA	714	798	797.236
esxU	esxU	ESAT-6 like protein EsxU;hypothetical protein	110	110	1	1	2357	NA	NA	NA	318	432	430.964
dxr	dxr	Probable 1-deoxy-D-xylulose 5-phosphate reductoisomerase Dxr (DXP reductoisomerase) (1-deoxyxylulose-5-phosphate reductoisomerase);hypothetical protein	110	110	1	1	2356	NA	NA	NA	1242	1290	1289.56
cobI~~~cysG	cobI;cysG	hypothetical protein;Siroheme synthase	110	110	1	1	2355	NA	NA	NA	1473	2148	1531.66
Rv3828c	Rv3828c	Possible resolvase;hypothetical protein	110	110	1	1	2354	NA	NA	NA	582	612	582.273
PE26	PE26	hypothetical protein	110	115	1.04545	1	2353	NA	NA	NA	399	1503	1438.49
fadE18	fadE18	hypothetical protein	110	110	1	1	2352	NA	NA	NA	321	1092	1066.12
Rv0390	Rv0390	Conserved protein/Putative sulfurtransferase;hypothetical protein	110	110	1	1	2351	NA	NA	NA	381	423	381.382
PPE33	PPE33	PPE family protein PPE33;hypothetical protein	110	111	1.00909	1	2350	NA	NA	NA	603	1521	1467.78
menE_1~~~fadD14	menE_1;fadD14	2-succinylbenzoate--CoA ligase;hypothetical protein	110	110	1	1	2349	NA	NA	NA	1425	2361	1635.63
mrp	mrp	Probable Mrp-related protein Mrp;hypothetical protein	110	110	1	1	2348	NA	NA	NA	1146	1173	1146.25
echA21~~~caiD	echA21;caiD	Possible enoyl-CoA hydratase EchA21 (enoyl hydrase) (unsaturated acyl-CoA hydratase) (crotonase);Carnitinyl-CoA dehydratase	110	110	1	1	2346	NA	NA	NA	825	885	884.455
ephC	ephC	Probable epoxide hydrolase EphC (epoxide hydratase);hypothetical protein	110	110	1	1	2345	NA	NA	NA	906	951	906.409
aceE	aceE	Pyruvate dehydrogenase E1 component AceE (pyruvate decarboxylase) (pyruvate dehydrogenase) (pyruvic dehydrogenase);Pyruvate dehydrogenase E1 component;hypothetical protein	110	112	1.01818	1	2344	NA	NA	NA	1206	2793	2741.12
Rv1109c	Rv1109c	Conserved protein;hypothetical protein	110	110	1	1	2341	NA	NA	NA	573	639	573.6
glnH	glnH	hypothetical protein	110	110	1	1	2340	NA	NA	NA	990	990	990
hemN	hemN	Probable oxygen-independent coproporphyrinogen III oxidase HemN (coproporphyrinogenase) (coprogen oxidase);hypothetical protein	110	110	1	1	2339	NA	NA	NA	879	1173	1156.15
leuA	leuA	hypothetical protein;2-isopropylmalate synthase	110	110	1	1	2338	NA	NA	NA	1878	3018	2090.45
mdh	mdh	hypothetical protein	110	110	1	1	2336	NA	NA	NA	990	990	990
ggtA	ggtA	Probable bifunctional acylase GgtA: cephalosporin acylase (GL-7ACA acylase) + gamma-glutamyltranspeptidase (GGT);hypothetical protein	110	110	1	1	2335	NA	NA	NA	1539	1584	1583.59
Rv3228	Rv3228	hypothetical protein	110	110	1	1	2334	NA	NA	NA	993	993	993
glnQ	glnQ	hypothetical protein	110	110	1	1	2333	NA	NA	NA	993	993	993
Rv2180c	Rv2180c	Probable antigen;hypothetical protein	110	136	1.23636	1	2332	NA	NA	NA	111	939	753.375
Rv1772	Rv1772	Hypothetical protein;hypothetical protein	110	110	1	1	2331	NA	NA	NA	285	312	285.245
Rv1770	Rv1770	probable serine hydrolase;hypothetical protein	110	110	1	1	2330	NA	NA	NA	1206	1287	1206.74
vapB11	vapB11	Possible antitoxin VapB11;hypothetical protein	110	110	1	1	2329	NA	NA	NA	204	219	204.136
Rv3694c	Rv3694c	hypothetical protein	110	110	1	1	2328	NA	NA	NA	993	993	993
lipJ	lipJ	Probable lignin peroxidase LipJ;hypothetical protein	110	111	1.00909	1	2327	NA	NA	NA	282	1389	1323.92
nanT	nanT	Probable sialic acid-transport integral membrane protein NanT;hypothetical protein	110	110	1	1	2326	NA	NA	NA	1269	1299	1298.73
Rv2345	Rv2345	hypothetical protein	110	110	1	1	2325	NA	NA	NA	1458	1983	1963.91
Rv1159A	Rv1159A	Unknown protein/Putative 4a-hydroxytetrahydrobiopterin dehydratase;hypothetical protein	110	110	1	1	2324	NA	NA	NA	279	285	279.055
Rv1158c	Rv1158c	hypothetical protein	110	110	1	1	2323	NA	NA	NA	582	684	683.073
Rv2672	Rv2672	hypothetical protein;Possible secreted protease	110	110	1	1	2322	NA	NA	NA	1191	1587	1583.4
Rv2367c	Rv2367c	putative metal-dependent endoribonuclease;hypothetical protein	110	110	1	1	2321	NA	NA	NA	534	549	534.136
Rv1489A	Rv1489A	Conserved protein/probable mutase (Intramolecular transferase);hypothetical protein	110	110	1	1	2320	NA	NA	NA	210	231	210.191
Rv0448c	Rv0448c	Conserved hypothetical protein;hypothetical protein	110	110	1	1	2319	NA	NA	NA	666	732	731.4
gpsI~~~pnp	gpsI;pnp	Bifunctional protein polyribonucleotide nucleotidyltransferase GpsI: guanosine pentaphosphate synthetase + polyribonucleotide nucleotidyltransferase (polynucleotide phosphorylase) (pnpase);Polyribonucleotide nucleotidyltransferase	110	110	1	1	2318	NA	NA	NA	2259	2481	2478.98
Rv2680	Rv2680	Conserved protein;hypothetical protein	110	110	1	1	2317	NA	NA	NA	633	990	813.355
nrdZ	nrdZ	Probable ribonucleoside-diphosphate reductase (large subunit) NrdZ (ribonucleotide reductase);hypothetical protein	110	111	1.00909	1	2316	NA	NA	NA	657	2100	2011.73
mutT3	mutT3	Possible mutator protein MutT3 (78-dihydro-8-oxoguanine-triphosphatase) (8-oxo-dGTPase) (dGTP pyrophosphohydrolase);hypothetical protein	110	110	1	1	2315	NA	NA	NA	594	654	594.545
Rv0038	Rv0038	Conserved protein;hypothetical protein	110	110	1	1	2314	NA	NA	NA	609	633	632.782
drrA	drrA	hypothetical protein	110	110	1	1	2313	NA	NA	NA	996	996	996
whiB7~~~whiB_1	whiB7;whiB_1	Probable transcriptional regulatory protein WhiB-like WhiB7;hypothetical protein;Transcriptional regulator WhiB	110	110	1	1	2312	NA	NA	NA	243	291	289.036
Rv3196A	Rv3196A	Unknown protein;hypothetical protein	110	110	1	1	2311	NA	NA	NA	174	201	174.245
rmlB	rmlB	hypothetical protein	110	110	1	1	2310	NA	NA	NA	996	996	996
hemE	hemE	Probable uroporphyrinogen decarboxylase HemE (uroporphyrinogen III decarboxylase) (URO-D) (UPD);hypothetical protein	110	110	1	1	2309	NA	NA	NA	1074	1119	1118.59
acg	acg	hypothetical protein	110	110	1	1	2308	NA	NA	NA	996	996	996
moeX	moeX	hypothetical protein	110	110	1	1	2307	NA	NA	NA	996	996	996
Rv2886c	Rv2886c	Probable resolvase;hypothetical protein	110	110	1	1	2306	NA	NA	NA	429	888	587.836
Rv2884	Rv2884	Probable transcriptional regulatory protein/putative transcriptional activator;hypothetical protein	110	110	1	1	2305	NA	NA	NA	702	759	703.036
Rv0695	Rv0695	putative creatininase;hypothetical protein	110	110	1	1	2304	NA	NA	NA	666	804	668.073
pra	pra	Probable proline-rich antigen homolog Pra;hypothetical protein	110	110	1	1	2303	NA	NA	NA	477	723	479.236
rlmB~~~Rv3579c	rlmB;Rv3579c	23S rRNA (guanosine-2'-O-)-methyltransferase RlmB;hypothetical protein	110	110	1	1	2302	NA	NA	NA	969	1143	970.582
Rv0461	Rv0461	Probable transmembrane protein;hypothetical protein	110	110	1	1	2301	NA	NA	NA	411	573	568.145
Rv1567c	Rv1567c	Probable hypothetical membrane protein;hypothetical protein	110	110	1	1	2300	NA	NA	NA	285	450	447
Rv0508	Rv0508	Conserved hypothetical protein;hypothetical protein	110	110	1	1	2298	NA	NA	NA	279	294	279.136
Rv1615	Rv1615	Probable membrane protein;hypothetical protein	110	110	1	1	2297	NA	NA	NA	396	441	396.409
Rv3131	Rv3131	hypothetical protein	110	110	1	1	2296	NA	NA	NA	999	999	999
Rv0697	Rv0697	Probable dehydrogenase;hypothetical protein	110	110	1	1	2295	NA	NA	NA	1359	1440	1359.74
pafB	pafB	hypothetical protein	110	110	1	1	2294	NA	NA	NA	999	999	999
uvrB	uvrB	Probable excinuclease ABC (subunit B - helicase) UvrB;hypothetical protein	110	110	1	1	2293	NA	NA	NA	2160	2277	2275.94
Rv3196	Rv3196	Conserved hypothetical protein;hypothetical protein	110	110	1	1	2292	NA	NA	NA	426	900	819.927
Rv0157A	Rv0157A	Conserved protein;hypothetical protein	110	110	1	1	2291	NA	NA	NA	126	129	126.027
Rv3434c	Rv3434c	Possible conserved transmembrane protein;hypothetical protein	110	113	1.02727	1	2289	NA	NA	NA	192	714	672.027
glpX	glpX	Fructose 16-bisphosphatase GlpX;Fructose-16-bisphosphatase class 2	110	110	1	1	2288	NA	NA	NA	717	1089	1085.62
Rv1624c	Rv1624c	Probable conserved membrane protein/putative membrane transport protein;hypothetical protein	110	110	1	1	2287	NA	NA	NA	570	588	570.164
Rv1999c	Rv1999c	hypothetical protein	110	111	1.00909	1	2285	NA	NA	NA	477	1323	1296.54
era	era	Probable GTP-binding protein Era;hypothetical protein	110	110	1	1	2284	NA	NA	NA	903	930	929.755
thiL	thiL	hypothetical protein	110	110	1	1	2283	NA	NA	NA	1002	1002	1002
Rv2424c	Rv2424c	hypothetical protein	110	110	1	1	2282	NA	NA	NA	1002	1002	1002
Rv0759c	Rv0759c	putative acid anhydride phosphatase/putative nucleotidyltransferase;hypothetical protein;putative HIT-like protein	110	110	1	1	2281	NA	NA	NA	333	444	410.155
prpD	prpD	Possible methylcitrate dehydratase PrpD;hypothetical protein	110	110	1	1	2280	NA	NA	NA	1500	1581	1500.74
Rv1227c	Rv1227c	Probable transmembrane protein;hypothetical protein	110	110	1	1	2279	NA	NA	NA	435	534	435.9
Rv0175	Rv0175	Probable conserved Mce associated membrane protein;hypothetical protein	110	110	1	1	2278	NA	NA	NA	642	708	706.364
Rv0088	Rv0088	Possible polyketide cyclase/dehydrase;hypothetical protein	110	110	1	1	2277	NA	NA	NA	480	675	481.773
Rv0108c	Rv0108c	Hypothetical protein;hypothetical protein	110	110	1	1	2276	NA	NA	NA	210	243	242.7
Rv3479	Rv3479	Possible transmembrane protein;hypothetical protein;putative membrane protein	110	111	1.00909	1	2275	NA	NA	NA	1218	3249	3152.62
Rv1377c~~~COQ3	Rv1377c;COQ3	Putative transferase;Ubiquinone biosynthesis O-methyltransferase mitochondrial	110	110	1	1	2274	NA	NA	NA	639	681	680.618
TB73	TB7.3	Putative Dihydrolipoyllysine-residue acetyltransferase;hypothetical protein	110	110	1	1	2273	NA	NA	NA	216	240	239.782
Rv0452	Rv0452	Possible transcriptional regulatory protein/putative transcription factor;hypothetical protein	110	110	1	1	2271	NA	NA	NA	711	762	761.536
gpdA2	gpdA2	hypothetical protein	110	110	1	1	2270	NA	NA	NA	1005	1005	1005
Rv2248	Rv2248	Conserved hypothetical protein;hypothetical protein	110	111	1.00909	1	2269	NA	NA	NA	318	888	879.595
idsA2	idsA2	Probable geranylgeranyl pyrophosphate synthetase IdsA2 (ggppsase) (GGPP synthetase) (geranylgeranyl diphosphate synthase);hypothetical protein	110	110	1	1	2268	NA	NA	NA	993	1059	993.6
Rv0843	Rv0843	hypothetical protein	110	110	1	1	2267	NA	NA	NA	1005	1005	1005
Rv1610	Rv1610	Possible conserved membrane protein;hypothetical protein	110	110	1	1	2266	NA	NA	NA	660	708	660.873
Rv1730c	Rv1730c	Possible penicillin-binding protein;hypothetical protein	110	136	1.23636	1	2265	NA	NA	NA	192	1635	1094.45
proS	proS	Probable prolyl-tRNA synthetase ProS (proline--tRNA ligase) (PRORS) (global RNA synthesis factor) (proline translase);hypothetical protein	110	110	1	1	2264	NA	NA	NA	1749	1881	1879.8
mihF	mihF	Putative integration host factor MihF;hypothetical protein	110	110	1	1	2263	NA	NA	NA	318	573	320.318
Rv2600	Rv2600	Probable conserved integral membrane protein;hypothetical protein	110	110	1	1	2262	NA	NA	NA	402	459	458.482
Rv3395c	Rv3395c	hypothetical protein;putative NTP-dependent DNA damage response protein	110	110	1	1	2261	NA	NA	NA	528	615	559.745
Rv1481	Rv1481	hypothetical protein	110	110	1	1	2260	NA	NA	NA	1008	1008	1008
Rv3067	Rv3067	Conserved hypothetical protein;putative protein	110	110	1	1	2257	NA	NA	NA	411	546	544.773
thiD	thiD	Probable phosphomethylpyrimidine kinase ThiD (HMP-phosphate kinase) (HMP-P kinase);hypothetical protein	110	110	1	1	2256	NA	NA	NA	798	828	827.727
Rv0799c	Rv0799c	hypothetical protein	110	110	1	1	2255	NA	NA	NA	1008	1008	1008
fecB	fecB	Probable FEIII-dicitrate-binding periplasmic lipoprotein FecB;hypothetical protein	110	110	1	1	2253	NA	NA	NA	984	1080	984.873
dppC~~~oppC	dppC;oppC	Probable dipeptide-transport integral membrane protein ABC transporter DppC;Oligopeptide transport system permease protein OppC	110	110	1	1	2252	NA	NA	NA	801	864	863.427
Rv2282c	Rv2282c	Probable transcription regulator (LysR family);hypothetical protein	110	110	1	1	2251	NA	NA	NA	786	939	817.036
Rv1703c~~~trmR_2	Rv1703c;trmR_2	Probable catechol-O-methyltransferase;tRNA 5-hydroxyuridine methyltransferase	110	110	1	1	2250	NA	NA	NA	591	702	700.991
Rv1496	Rv1496	Possible transport system kinase	110	110	1	1	2249	NA	NA	NA	1011	1011	1011
Rv1738	Rv1738	Putative hibernation promoting factor;hypothetical protein	110	110	1	1	2247	NA	NA	NA	285	351	333.545
fadD16	fadD16	Possible fatty-acid-CoA ligase FadD16 (fatty-acid-CoA synthetase) (fatty-acid-CoA synthase);hypothetical protein	110	110	1	1	2246	NA	NA	NA	735	837	735.927
Rv2390c	Rv2390c	hypothetical protein	110	110	1	1	2245	NA	NA	NA	252	567	558.409
lpdA	lpdA	NAD(P)H quinone reductase LpdA;hypothetical protein	110	111	1.00909	1	2244	NA	NA	NA	177	1482	1400.11
trpS	trpS	hypothetical protein	110	110	1	1	2243	NA	NA	NA	1011	1011	1011
leuB	leuB	hypothetical protein	110	110	1	1	2242	NA	NA	NA	1011	1011	1011
nrnA	nrnA	hypothetical protein	110	110	1	1	2241	NA	NA	NA	1011	1011	1011
Rv1516c	Rv1516c	hypothetical protein	110	110	1	1	2240	NA	NA	NA	1011	1011	1011
ribF	ribF	Probable bifunctional FAD synthetase/riboflavin biosynthesis protein RibF: riboflavin kinase (flavokinase) + FMN adenylyltransferase (FAD pyrophosphorylase) (FAD synthetase)(FAD diphosphorylase) (flavin adenine dinucleotide synthetase);hypothetical protein	110	110	1	1	2239	NA	NA	NA	975	996	975.191
fgd1	fgd1	hypothetical protein	110	110	1	1	2238	NA	NA	NA	1011	1011	1011
pepE	pepE	Dipeptidase PepE;hypothetical protein;Methionine aminopeptidase 1 mitochondrial	110	111	1.00909	1	2237	NA	NA	NA	522	1215	1202.89
galE1	galE1	UDP-glucose 4-epimerase GalE1 (galactowaldenase) (UDP-galactose 4-epimerase) (uridine diphosphate galactose 4-epimerase) (uridine diphospho-galactose 4-epimerase);hypothetical protein	110	110	1	1	2236	NA	NA	NA	945	969	968.782
Rv2573	Rv2573	Probable 2-dehydropantoate 2-reductase;2-dehydropantoate 2-reductase	110	110	1	1	2235	NA	NA	NA	741	828	826.418
folP2	folP2	Dihydropteroate synthase 2 FolP2 (DHPS 2) (dihydropteroate pyrophosphorylase 2);hypothetical protein	110	110	1	1	2234	NA	NA	NA	825	957	826.2
PE35	PE35	hypothetical protein;T-Cell Antigen	110	110	1	1	2233	NA	NA	NA	288	300	298.364
PE_PGRS38	PE_PGRS38	hypothetical protein	110	111	1.00909	1	2232	NA	NA	NA	126	1617	1583.78
PE_PGRS29	PE_PGRS29	hypothetical protein	110	110	1	1	2231	NA	NA	NA	1011	1149	1109.62
cysD	cysD	Probable sulfate adenylyltransferase subunit 2 CysD;Sulfate adenylyltransferase subunit 2	110	110	1	1	2230	NA	NA	NA	930	999	998.373
mycP1	mycP1	Membrane-anchored mycosin MycP1 (serine protease) (subtilisin-like protease) (subtilase-like) (mycosin-1);hypothetical protein	110	110	1	1	2229	NA	NA	NA	1341	1371	1370.73
Rv3437	Rv3437	Possible conserved transmembrane protein;hypothetical protein	110	110	1	1	2228	NA	NA	NA	402	477	476.318
Rv3435c	Rv3435c	Probable conserved transmembrane protein;hypothetical protein	110	110	1	1	2227	NA	NA	NA	855	939	938.236
ilvC	ilvC	hypothetical protein	110	110	1	1	2226	NA	NA	NA	1014	1014	1014
Rv3807c	Rv3807c	Putative decaprenylphosphoryl-##-d-5-phosphoribose phosphatase/Putative decaprenylphosphoryl-##-d-5-phosphoribose phosphatase/putative peroxidase;hypothetical protein	110	110	1	1	2225	NA	NA	NA	498	543	533.836
Rv3668c	Rv3668c	Possible protease;hypothetical protein	110	110	1	1	2224	NA	NA	NA	363	699	695.945
Rv2342	Rv2342	Conserved hypothetical protein;hypothetical protein	110	110	1	1	2223	NA	NA	NA	258	294	293.673
PE_PGRS33	PE_PGRS33	hypothetical protein	110	131	1.19091	1	2222	NA	NA	NA	240	1506	1235.4
ctaC	ctaC	Probable transmembrane cytochrome C oxidase (subunit II) CtaC;hypothetical protein	110	110	1	1	2221	NA	NA	NA	987	1092	987.955
Rv1401	Rv1401	Possible membrane protein;putative membrane protein	110	110	1	1	2218	NA	NA	NA	603	696	695.155
esxN~~~esxO~~~esxL	esxN;esxO;esxL	hypothetical protein	110	110	1	1	2217	NA	NA	NA	219	285	284.4
pafE	pafE	proteasome accessory factor E (PafE);hypothetical protein	110	110	1	1	2216	NA	NA	NA	525	537	525.218
PE_PGRS41	PE_PGRS41	hypothetical protein	110	114	1.03636	1	2215	NA	NA	NA	426	1125	1048.34
kstR	kstR	Transcriptional regulatory protein KstR (probably TetR-family);HTH-type transcriptional repressor KstR	110	110	1	1	2214	NA	NA	NA	600	663	662.427
desA1	desA1	hypothetical protein	110	110	1	1	2213	NA	NA	NA	1017	1017	1017
Rv1835c	Rv1835c	putative carboxylic ester hydrolase;hypothetical protein	110	110	1	1	2212	NA	NA	NA	693	1887	1795.61
PE_PGRS27	PE_PGRS27	PE-PGRS family protein PE_PGRS27;hypothetical protein	110	112	1.01818	1	2211	NA	NA	NA	1392	4470	4151.65
glgB	glgB	14-alpha-glucan branching enzyme GlgB (glycogen branching enzyme);hypothetical protein;14-alpha-glucan branching enzyme GlgB	110	111	1.00909	1	2210	NA	NA	NA	258	2196	2168.27
Rv0863	Rv0863	Conserved hypothetical protein;hypothetical protein	110	110	1	1	2209	NA	NA	NA	234	282	234.436
ripD	ripD	hypothetical protein	110	110	1	1	2208	NA	NA	NA	603	693	690.955
Rv1907c	Rv1907c	Hypothetical protein;hypothetical protein	110	110	1	1	2207	NA	NA	NA	495	648	496.391
gap	gap	hypothetical protein	110	110	1	1	2206	NA	NA	NA	1020	1020	1020
Rv0093c	Rv0093c	Probable conserved membrane protein;hypothetical protein	110	110	1	1	2204	NA	NA	NA	477	849	708
mutT4	mutT4	Possible mutator protein MutT4;hypothetical protein	110	110	1	1	2201	NA	NA	NA	573	747	662.945
recX	recX	Regulatory protein RecX;hypothetical protein	110	111	1.00909	1	2200	NA	NA	NA	144	537	532.108
apt	apt	Adenine phosphoribosyltransferase Apt (APRT) (AMP diphosphorylase) (AMP pyrophosphorylase) (transphosphoribosidase);Adenine phosphoribosyltransferase;hypothetical protein	110	110	1	1	2199	NA	NA	NA	639	2448	687.845
Rv0907~~~dap	Rv0907;dap	putative beta-lactamase/putative beta-lactamase/putative cyclic amide hydrolase;D-aminopeptidase	110	110	1	1	2198	NA	NA	NA	1599	1689	1688.18
Rv3679	Rv3679	hypothetical protein	110	110	1	1	2197	NA	NA	NA	1023	1023	1023
Rv2578c	Rv2578c	hypothetical protein	110	110	1	1	2196	NA	NA	NA	1023	1023	1023
gnd2	gnd2	hypothetical protein	110	110	1	1	2195	NA	NA	NA	1023	1023	1023
gyrB	gyrB	DNA gyrase (subunit B) GyrB (DNA topoisomerase (ATP-hydrolyzing)) (DNA topoisomerase II) (type II DNA topoisomerase);hypothetical protein	110	110	1	1	2194	NA	NA	NA	2028	2145	2143.94
virS	virS	hypothetical protein	110	110	1	1	2193	NA	NA	NA	1023	1023	1023
Rv1460	Rv1460	Probable transcriptional regulatory protein;hypothetical protein	110	110	1	1	2192	NA	NA	NA	720	807	735.518
Rv0385~~~hmp	Rv0385;hmp	Probable monooxygenase;Flavohemoprotein	110	110	1	1	2191	NA	NA	NA	1173	1278	1277.05
Rv0614	Rv0614	Conserved hypothetical protein;hypothetical protein	110	111	1.00909	1	2190	NA	NA	NA	345	993	745.27
Rv0612	Rv0612	Conserved hypothetical protein;hypothetical protein	110	110	1	1	2189	NA	NA	NA	549	606	549.518
Rv0567	Rv0567	hypothetical protein	110	110	1	1	2188	NA	NA	NA	1023	1023	1023
Rv1748	Rv1748	Unknown protein;hypothetical protein	110	110	1	1	2187	NA	NA	NA	318	732	669.327
thiO	thiO	hypothetical protein	110	110	1	1	2186	NA	NA	NA	1023	1023	1023
Rv2566	Rv2566	long conserved protein;hypothetical protein	110	110	1	1	2185	NA	NA	NA	3342	3423	3342.74
fbpC	fbpC	hypothetical protein	110	110	1	1	2184	NA	NA	NA	1023	1023	1023
Rv2556c	Rv2556c	Conserved hypothetical protein;hypothetical protein	110	110	1	1	2183	NA	NA	NA	390	402	401.891
ruvX	ruvX	Probable Holliday junction (HJ) resolvase (RuvX);hypothetical protein	110	110	1	1	2182	NA	NA	NA	429	513	429.764
tatC	tatC	Sec-independent protein translocase transmembrane protein TatC;hypothetical protein	110	110	1	1	2181	NA	NA	NA	822	927	855.055
Rv3241c	Rv3241c	Conserved protein;hypothetical protein	110	110	1	1	2179	NA	NA	NA	645	660	659.864
Rv2568c	Rv2568c	hypothetical protein	110	110	1	1	2178	NA	NA	NA	1026	1026	1026
fadD28~~~dltA	fadD28;dltA	Fatty-acid-AMP ligase FadD28 (fatty-acid-AMP synthetase) (fatty-acid-AMP synthase);D-alanine--D-alanyl carrier protein ligase	110	110	1	1	2177	NA	NA	NA	1743	1863	1861.91
ndkA	ndkA	Probable nucleoside diphosphate kinase NdkA (NDK) (NDP kinase) (nucleoside-2-P kinase);hypothetical protein	110	110	1	1	2175	NA	NA	NA	411	423	422.891
lpqC	lpqC	hypothetical protein;Possible esterase lipoprotein LpqC	110	110	1	1	2174	NA	NA	NA	915	945	915.273
Rv1543	Rv1543	hypothetical protein	110	110	1	1	2173	NA	NA	NA	1026	1026	1026
Rv1043c	Rv1043c	hypothetical protein	110	110	1	1	2172	NA	NA	NA	1026	1026	1026
Rv3194c	Rv3194c	Possible conserved secreted protein/putative peptidase;hypothetical protein	110	110	1	1	2171	NA	NA	NA	999	1023	999.218
Rv1682	Rv1682	Probable coiled-coil structural protein;hypothetical protein	110	110	1	1	2170	NA	NA	NA	630	918	843.655
Rv3371	Rv3371	hypothetical protein	110	111	1.00909	1	2169	NA	NA	NA	309	1341	1323.27
recC	recC	hypothetical protein	110	110	1	1	2168	NA	NA	NA	3234	3360	3294.05
Rv2968c	Rv2968c	Putative Vitamin K epoxide reductase;hypothetical protein	110	110	1	1	2167	NA	NA	NA	588	633	588.409
PE_PGRS44	PE_PGRS44	hypothetical protein	110	110	1	1	2166	NA	NA	NA	1569	1641	1638.71
PPE21	PPE21	PPE family protein PPE21;hypothetical protein	110	110	1	1	2165	NA	NA	NA	2037	2283	2280.76
mbtE~~~dltA_1	mbtE;dltA_1	Peptide synthetase MbtE (peptide synthase);D-alanine--D-alanyl carrier protein ligase;hypothetical protein	110	112	1.01818	1	2164	NA	NA	NA	1269	5196	5101.96
pks15~~~pks1	pks15;pks1	Probable polyketide synthase Pks15;Probable polyketide synthase Pks1;hypothetical protein;Phenolphthiocerol synthesis polyketide synthase type I Pks15/1	110	162	1.47273	1	2162	NA	NA	NA	282	6324	4298.35
papA4	papA4	Probable conserved polyketide synthase associated protein PapA4;hypothetical protein	110	110	1	1	2161	NA	NA	NA	441	498	441.518
Rv0102	Rv0102	Probable conserved integral membrane protein;hypothetical protein	110	110	1	1	2160	NA	NA	NA	1923	1986	1923.57
Rv0100	Rv0100	acyl carrier protein;hypothetical protein	110	110	1	1	2159	NA	NA	NA	237	249	248.891
Rv3342	Rv3342	Possible methyltransferase (methylase);hypothetical protein	110	110	1	1	2158	NA	NA	NA	711	732	711.191
pfkA	pfkA	hypothetical protein	110	110	1	1	2157	NA	NA	NA	1032	1032	1032
hrcA	hrcA	hypothetical protein	110	110	1	1	2156	NA	NA	NA	1032	1032	1032
parB	parB	hypothetical protein	110	110	1	1	2155	NA	NA	NA	1035	1035	1035
Rv2688c	Rv2688c	hypothetical protein	110	110	1	1	2154	NA	NA	NA	906	906	906
Rv2781c	Rv2781c	hypothetical protein	110	110	1	1	2153	NA	NA	NA	1035	1035	1035
ruvB	ruvB	hypothetical protein	110	110	1	1	2152	NA	NA	NA	1035	1035	1035
Rv1395	Rv1395	hypothetical protein	110	110	1	1	2151	NA	NA	NA	1035	1035	1035
hemZ	hemZ	hypothetical protein	110	110	1	1	2150	NA	NA	NA	1035	1035	1035
fba	fba	hypothetical protein	110	110	1	1	2147	NA	NA	NA	1035	1035	1035
TB185	TB18.5	Probable antigen;hypothetical protein	110	110	1	1	2146	NA	NA	NA	441	486	441.409
echA9	echA9	hypothetical protein	110	110	1	1	2145	NA	NA	NA	1038	1038	1038
pncA~~~Rv2042c	pncA;;Rv2042c	hypothetical protein	110	206	1.87273	1	2144	NA	NA	NA	198	1359	695.738
Rv0143c	Rv0143c	hypothetical protein	110	112	1.01818	1	2143	NA	NA	NA	135	1479	1449.32
Rv3273	Rv3273	hypothetical protein	110	113	1.02727	1	2142	NA	NA	NA	192	2271	2204.44
hsaF	hsaF	hypothetical protein	110	110	1	1	2141	NA	NA	NA	1041	1041	1041
glpK	glpK	hypothetical protein	110	138	1.25455	1	2138	NA	NA	NA	123	1557	1222.3
purL	purL	hypothetical protein	110	112	1.01818	1	2136	NA	NA	NA	207	2301	2259.91
cydB	cydB	hypothetical protein	110	110	1	1	2135	NA	NA	NA	1041	1041	1041
adhC	adhC	hypothetical protein	110	110	1	1	2134	NA	NA	NA	1041	1041	1041
sthA	sthA	hypothetical protein;Soluble pyridine nucleotide transhydrogenase	110	124	1.12727	1	2133	NA	NA	NA	213	1416	1231.31
Rv1500	Rv1500	hypothetical protein	110	111	1.00909	1	2132	NA	NA	NA	216	1032	1011.73
pstC1	pstC1	hypothetical protein	110	112	1.01818	1	2131	NA	NA	NA	243	1017	998.839
Rv2854	Rv2854	hypothetical protein	110	110	1	1	2130	NA	NA	NA	1041	1041	1041
cobL	cobL	hypothetical protein	110	114	1.03636	1	2128	NA	NA	NA	189	1173	1128.05
Rv2264c	Rv2264c	hypothetical protein	110	114	1.03636	1	2127	NA	NA	NA	165	1797	1718.03
Rv0943c	Rv0943c	hypothetical protein	110	110	1	1	2125	NA	NA	NA	1041	1041	1041
galE3	galE3	hypothetical protein	110	110	1	1	2124	NA	NA	NA	1041	1041	1041
gdh	gdh	hypothetical protein	110	112	1.01818	1	2123	NA	NA	NA	1104	4875	4787.92
Rv3520c	Rv3520c	Possible coenzyme F420-dependent oxidoreductase	110	110	1	1	2122	NA	NA	NA	1044	1044	1044
ppsA	ppsA	hypothetical protein	110	140	1.27273	1	2121	NA	NA	NA	675	5631	4417.44
Rv2693c	Rv2693c	hypothetical protein	110	111	1.00909	1	2120	NA	NA	NA	180	672	665.757
rpoA	rpoA	hypothetical protein	110	110	1	1	2119	NA	NA	NA	1044	1044	1044
nusA	nusA	hypothetical protein	110	110	1	1	2118	NA	NA	NA	1044	1044	1044
eccB2	eccB2	hypothetical protein	110	111	1.00909	1	2117	NA	NA	NA	258	1779	1473.49
pks8	pks8	hypothetical protein	110	121	1.1	1	2115	NA	NA	NA	495	4809	4369.44
lipG	lipG	hypothetical protein	110	110	1	1	2114	NA	NA	NA	906	906	906
group_260	Rv3796	hypothetical protein	110	111	1.00909	1	2113	NA	NA	NA	486	1128	1117.14
group_259	MTB0003	hypothetical protein	110	134	1.21818	1	2112	NA	NA	NA	177	1335	1061.55
bkdB	bkdB	hypothetical protein	110	110	1	1	2111	NA	NA	NA	1047	1047	1047
Rv2423	Rv2423	hypothetical protein	110	110	1	1	2110	NA	NA	NA	1047	1047	1047
group_258	fadE35	hypothetical protein	110	111	1.00909	1	2109	NA	NA	NA	222	1782	1765.83
Rv0690c	Rv0690c	hypothetical protein	110	110	1	1	2107	NA	NA	NA	1050	1050	1050
Rv2143	Rv2143	hypothetical protein	110	132	1.2	1	2106	NA	NA	NA	186	1059	853.386
Rv0090	Rv0090	hypothetical protein	110	112	1.01818	1	2105	NA	NA	NA	147	771	757.714
nadA	nadA	hypothetical protein	110	110	1	1	2104	NA	NA	NA	1050	1050	1050
Rv3740c	Rv3740c	hypothetical protein	110	116	1.05455	1	2103	NA	NA	NA	306	1356	1287.93
mce4B	mce4B	hypothetical protein	110	110	1	1	2100	NA	NA	NA	1053	1053	1053
group_256	Rv2435c	hypothetical protein	110	110	1	1	2099	NA	NA	NA	333	2193	2160.63
PE_PGRS32	PE_PGRS32	hypothetical protein	110	112	1.01818	1	2098	NA	NA	NA	543	1953	1906.85
ephF	ephF	hypothetical protein	110	168	1.52727	1	2097	NA	NA	NA	201	903	590.429
Rv1895	Rv1895	hypothetical protein	110	120	1.09091	1	2095	NA	NA	NA	306	1155	1029.38
Rv0584	Rv0584	hypothetical protein	110	111	1.00909	1	2094	NA	NA	NA	1302	2634	2610.62
Rv1645c	Rv1645c	hypothetical protein	110	110	1	1	2093	NA	NA	NA	1056	1056	1056
Rv0837c	Rv0837c	hypothetical protein	110	114	1.03636	1	2092	NA	NA	NA	303	1029	994.895
Rv2609c	Rv2609c	hypothetical protein	110	110	1	1	2091	NA	NA	NA	1056	1056	1056
cysA1	cysA1	hypothetical protein	110	110	1	1	2090	NA	NA	NA	1056	1056	1056
Rv2962c	Rv2962c	hypothetical protein	110	128	1.16364	1	2088	NA	NA	NA	366	1350	1157.46
uvrC	uvrC	Probable excinuclease ABC (subunit C - nuclease) UvrC;hypothetical protein	110	110	1	1	2086	NA	NA	NA	1884	1941	1884.52
fadD1	fadD1	hypothetical protein	110	111	1.00909	1	2085	NA	NA	NA	300	1599	1585.14
Rv3732	Rv3732	hypothetical protein	110	110	1	1	2084	NA	NA	NA	1059	1059	1059
phoH1	phoH1	hypothetical protein	110	110	1	1	2083	NA	NA	NA	1059	1059	1059
dsbF	dsbF	hypothetical protein	110	110	1	1	2082	NA	NA	NA	372	549	547.391
pepQ	pepQ	hypothetical protein	110	111	1.00909	1	2081	NA	NA	NA	303	1119	1109.14
argC	argC	hypothetical protein	110	110	1	1	2080	NA	NA	NA	1059	1059	1059
Rv0194~~~btuD_1	Rv0194;btuD_1	hypothetical protein;Vitamin B12 import ATP-binding protein BtuD	110	111	1.00909	1	2079	NA	NA	NA	783	3585	3550.84
Rv0060	Rv0060	hypothetical protein	110	110	1	1	2078	NA	NA	NA	1059	1059	1059
cyp135A1	cyp135A1	hypothetical protein	110	111	1.00909	1	2076	NA	NA	NA	489	1350	1337.24
moaC1	moaC1	hypothetical protein	110	111	1.00909	1	2075	NA	NA	NA	216	513	507.946
ndh	ndh	hypothetical protein	110	111	1.00909	1	2074	NA	NA	NA	456	1392	1379.62
Rv3736	Rv3736	hypothetical protein	110	110	1	1	2073	NA	NA	NA	1062	1062	1062
lprP	lprP	hypothetical protein	110	110	1	1	2072	NA	NA	NA	288	723	661.364
Rv1692	Rv1692	hypothetical protein	110	110	1	1	2071	NA	NA	NA	1062	1062	1062
pks11	pks11	hypothetical protein	110	110	1	1	2070	NA	NA	NA	1062	1062	1062
Rv1774	Rv1774	hypothetical protein	110	111	1.00909	1	2069	NA	NA	NA	591	1341	1327.54
group_254	mmpL5	hypothetical protein	110	113	1.02727	1	2068	NA	NA	NA	402	2895	2817.16
ltp4	ltp4	hypothetical protein	110	110	1	1	2066	NA	NA	NA	1065	1065	1065
octT	octT	hypothetical protein	110	111	1.00909	1	2065	NA	NA	NA	327	744	736.811
p27	p27	hypothetical protein	110	111	1.00909	1	2064	NA	NA	NA	126	732	711.919
dapE	dapE	hypothetical protein	110	110	1	1	2063	NA	NA	NA	1065	1065	1065
Rv0923c	Rv0923c	hypothetical protein	110	110	1	1	2062	NA	NA	NA	1065	1065	1065
Rv0794c	Rv0794c	hypothetical protein	110	111	1.00909	1	2060	NA	NA	NA	255	1500	1484.89
mce1A	mce1A	hypothetical protein	110	111	1.00909	1	2059	NA	NA	NA	111	1365	1352.7
Rv3553	Rv3553	hypothetical protein	110	110	1	1	2058	NA	NA	NA	1068	1068	1068
Rv0075~~~dapL	Rv0075;dapL	hypothetical protein;LL-diaminopimelate aminotransferase	110	122	1.10909	1	2057	NA	NA	NA	201	1173	1045.94
fadA3	fadA3	hypothetical protein	110	114	1.03636	1	2056	NA	NA	NA	171	1218	1158.58
Rv3431c	Rv3431c	hypothetical protein	110	111	1.00909	1	2055	NA	NA	NA	309	846	838.378
Rv0650	Rv0650	hypothetical protein	110	110	1	1	2054	NA	NA	NA	909	909	909
pip	pip	hypothetical protein	110	110	1	1	2053	NA	NA	NA	645	861	849.218
pepA	pepA	hypothetical protein	110	110	1	1	2052	NA	NA	NA	1068	1068	1068
Rv2575	Rv2575	hypothetical protein	110	114	1.03636	1	2051	NA	NA	NA	222	1110	853.789
Rv3848	Rv3848	hypothetical protein	110	110	1	1	2049	NA	NA	NA	807	1116	909.273
engA~~~der	engA;der	hypothetical protein;GTPase Der	110	111	1.00909	1	2048	NA	NA	NA	648	1392	1379.86
pknD	pknD	Serine/threonine-protein kinase PknD;hypothetical protein	110	112	1.01818	1	2047	NA	NA	NA	699	1995	1959.64
subI	subI	hypothetical protein	110	110	1	1	2046	NA	NA	NA	1071	1071	1071
ephB	ephB	hypothetical protein	110	110	1	1	2045	NA	NA	NA	1071	1071	1071
Rv0876c	Rv0876c	Possible conserved transmembrane protein;hypothetical protein	110	110	1	1	2044	NA	NA	NA	1533	1647	1534.04
fmt	fmt	Methionyl-tRNA formyltransferase;hypothetical protein	110	110	1	1	2043	NA	NA	NA	939	984	939.409
menB	menB	14-dihydroxy-2-naphthoyl-CoA synthase;hypothetical protein	110	110	1	1	2042	NA	NA	NA	903	1029	906.436
dosT	dosT	hypothetical protein	110	146	1.32727	1	2041	NA	NA	NA	813	1722	1296.35
lpqG	lpqG	hypothetical protein	110	110	1	1	2040	NA	NA	NA	516	837	824.755
grcC2	grcC2	hypothetical protein	110	111	1.00909	1	2038	NA	NA	NA	288	978	969.135
Rv3626c	Rv3626c	hypothetical protein	110	110	1	1	2037	NA	NA	NA	1074	1074	1074
mce4C	mce4C	hypothetical protein	110	110	1	1	2036	NA	NA	NA	1074	1074	1074
xni~~~polA	xni;polA	Flap endonuclease Xni;hypothetical protein;Probable DNA polymerase I PolA	110	111	1.00909	1	2035	NA	NA	NA	975	2715	2684.03
qor	qor	hypothetical protein	110	112	1.01818	1	2033	NA	NA	NA	432	987	969.857
prfA	prfA	hypothetical protein	110	110	1	1	2032	NA	NA	NA	1074	1074	1074
Rv1112	Rv1112	hypothetical protein	110	110	1	1	2031	NA	NA	NA	1074	1074	1074
group_251	Rv2735c	hypothetical protein	110	111	1.00909	1	2030	NA	NA	NA	186	993	967.919
Rv0293c	Rv0293c	hypothetical protein	110	111	1.00909	1	2029	NA	NA	NA	330	1212	1137.49
Rv0996	Rv0996	hypothetical protein	110	110	1	1	2027	NA	NA	NA	1077	1077	1077
tlyA	tlyA	hypothetical protein	110	111	1.00909	1	2026	NA	NA	NA	231	807	799.027
ald	ald	hypothetical protein	110	121	1.1	1	2025	NA	NA	NA	249	1116	1006.64
Rv3728	Rv3728	hypothetical protein	110	113	1.02727	1	2024	NA	NA	NA	975	3198	3073.27
polD1	polD1	hypothetical protein	110	110	1	1	2023	NA	NA	NA	135	1041	1032.76
dxs~~~dxs2	dxs;dxs2	1-deoxy-D-xylulose-5-phosphate synthase;hypothetical protein	110	148	1.34545	1	2020	NA	NA	NA	282	1839	1375.44
ribA1	ribA1	hypothetical protein	110	111	1.00909	1	2019	NA	NA	NA	447	1062	1051.95
Rv0926c	Rv0926c	hypothetical protein	110	110	1	1	2018	NA	NA	NA	1077	1077	1077
pks9	pks9	hypothetical protein	110	113	1.02727	1	2017	NA	NA	NA	1023	3054	2954.76
Rv0502	Rv0502	hypothetical protein	110	110	1	1	2016	NA	NA	NA	1077	1077	1077
Rv1065	Rv1065	hypothetical protein	110	111	1.00909	1	2015	NA	NA	NA	120	567	558
Rv2226	Rv2226	hypothetical protein	110	111	1.00909	1	2014	NA	NA	NA	582	1542	1527.57
Rv2800	Rv2800	hypothetical protein	110	113	1.02727	1	2013	NA	NA	NA	387	1650	1597.14
ponA2~~~mtgA	ponA2;mtgA	hypothetical protein;Biosynthetic peptidoglycan transglycosylase	110	111	1.00909	1	2012	NA	NA	NA	714	2763	2414.43
murX	murX	hypothetical protein	110	110	1	1	2011	NA	NA	NA	1080	1080	1080
Rv1501	Rv1501	hypothetical protein	110	111	1.00909	1	2010	NA	NA	NA	396	822	814.405
far	far	hypothetical protein	110	110	1	1	2009	NA	NA	NA	1080	1080	1080
Rv1502	Rv1502	hypothetical protein	110	115	1.04545	1	2008	NA	NA	NA	351	900	856.096
aofH	aofH	hypothetical protein	110	133	1.20909	1	2006	NA	NA	NA	612	1677	1127.64
pstS1	pstS1	hypothetical protein	110	111	1.00909	1	2005	NA	NA	NA	102	1125	1114.43
pstA2	pstA2	hypothetical protein	110	115	1.04545	1	2004	NA	NA	NA	438	906	865.696
Rv0238	Rv0238	Possible transcriptional regulatory protein (probably TetR-family);hypothetical protein	110	110	1	1	2003	NA	NA	NA	567	615	567.436
Rv3529c	Rv3529c	hypothetical protein	110	115	1.04545	1	2002	NA	NA	NA	228	1155	1101.78
Rv1533	Rv1533	hypothetical protein	110	111	1.00909	1	2001	NA	NA	NA	384	1128	1117.86
chaA	chaA	hypothetical protein	110	110	1	1	2000	NA	NA	NA	1083	1083	1083
thrC	thrC	hypothetical protein	110	110	1	1	1999	NA	NA	NA	1083	1083	1083
Rv3094c	Rv3094c	hypothetical protein	110	111	1.00909	1	1998	NA	NA	NA	465	1131	1121.24
Rv1063c	Rv1063c	hypothetical protein	110	110	1	1	1997	NA	NA	NA	1083	1083	1083
Rv2084	Rv2084	hypothetical protein	110	115	1.04545	1	1996	NA	NA	NA	126	1143	1002.6
hsaG	hsaG	hypothetical protein	110	110	1	1	1995	NA	NA	NA	912	912	912
Rv2203	Rv2203	hypothetical protein	110	111	1.00909	1	1994	NA	NA	NA	228	693	687.189
Rv2204c	Rv2204c	hypothetical protein	110	112	1.01818	1	1993	NA	NA	NA	132	357	350.571
ppk2	ppk2	Polyphosphate kinase Ppk2 (polyphosphoric acid kinase);hypothetical protein	110	110	1	1	1992	NA	NA	NA	867	888	867.191
uvrD1~~~rep	uvrD1;rep	hypothetical protein;ATP-dependent DNA helicase Rep	110	111	1.00909	1	1990	NA	NA	NA	963	2316	2295.16
mscR	mscR	hypothetical protein	110	110	1	1	1989	NA	NA	NA	1086	1086	1086
cobT	cobT	hypothetical protein	110	110	1	1	1988	NA	NA	NA	1086	1086	1086
accA2	accA2	hypothetical protein	110	113	1.02727	1	1987	NA	NA	NA	963	2004	1947.48
aroB	aroB	hypothetical protein	110	110	1	1	1986	NA	NA	NA	1089	1089	1089
cobK	cobK	hypothetical protein	110	130	1.18182	1	1985	NA	NA	NA	357	735	621.646
Rv1178	Rv1178	hypothetical protein	110	110	1	1	1984	NA	NA	NA	1089	1089	1089
PPE49	PPE49	hypothetical protein	110	116	1.05455	1	1983	NA	NA	NA	525	1176	1106.82
rpfB	rpfB	hypothetical protein	110	110	1	1	1981	NA	NA	NA	1089	1089	1089
ltp3	ltp3	hypothetical protein	110	117	1.06364	1	1980	NA	NA	NA	429	1185	1111.03
PPE19~~~PPE18	PPE19;PPE18	hypothetical protein;or mtb39a	110	112	1.01818	1	1977	NA	NA	NA	441	1191	1169.52
fadE6	fadE6	hypothetical protein	110	112	1.01818	1	1976	NA	NA	NA	873	2196	2155.79
galK	galK	hypothetical protein	110	110	1	1	1975	NA	NA	NA	1092	1092	1092
mmpL1	mmpL1	hypothetical protein	110	129	1.17273	1	1974	NA	NA	NA	585	2877	2440.47
mce2A	mce2A	hypothetical protein	110	111	1.00909	1	1972	NA	NA	NA	414	1215	1204.08
hisS	hisS	hypothetical protein	110	110	1	1	1971	NA	NA	NA	945	1272	1269.03
PPE45	PPE45	hypothetical protein	110	111	1.00909	1	1969	NA	NA	NA	213	1227	1215.51
Rv0386	Rv0386	hypothetical protein	110	113	1.02727	1	1966	NA	NA	NA	135	3258	3165.45
purT	purT	hypothetical protein	110	111	1.00909	1	1965	NA	NA	NA	522	1260	1248.78
Rv2228c	Rv2228c	hypothetical protein	110	110	1	1	1964	NA	NA	NA	1095	1095	1095
purM	purM	hypothetical protein	110	110	1	1	1963	NA	NA	NA	1095	1095	1095
ufaA1	ufaA1	hypothetical protein	110	112	1.01818	1	1962	NA	NA	NA	144	1284	1256.84
cyp124	cyp124	hypothetical protein	110	110	1	1	1960	NA	NA	NA	1173	1287	1285.96
Rv2265	Rv2265	hypothetical protein	110	111	1.00909	1	1959	NA	NA	NA	504	1230	1218.68
add	add	hypothetical protein	110	110	1	1	1955	NA	NA	NA	1098	1098	1098
Rv0576	Rv0576	hypothetical protein	110	111	1.00909	1	1954	NA	NA	NA	564	1305	1293.27
yidC	yidC	hypothetical protein	110	110	1	1	1953	NA	NA	NA	1101	1101	1101
hemL	hemL	hypothetical protein	110	111	1.00909	1	1952	NA	NA	NA	666	1389	1376.27
gabP	gabP	hypothetical protein	110	111	1.00909	1	1951	NA	NA	NA	360	1305	1292.86
MgtE	MgtE	hypothetical protein	110	112	1.01818	1	1949	NA	NA	NA	231	1308	1284.96
fadD34	fadD34	hypothetical protein	110	110	1	1	1947	NA	NA	NA	1023	1710	1701.46
Rv2008c	Rv2008c	hypothetical protein	110	111	1.00909	1	1946	NA	NA	NA	162	1326	1314.11
corA	corA	hypothetical protein	110	110	1	1	1945	NA	NA	NA	1101	1101	1101
Rv2285	Rv2285	hypothetical protein	110	111	1.00909	1	1944	NA	NA	NA	510	1338	1325.81
Rv0180c	Rv0180c	hypothetical protein	110	111	1.00909	1	1942	NA	NA	NA	690	1359	1343.59
Rv1258c	Rv1258c	hypothetical protein	110	143	1.3	1	1941	NA	NA	NA	573	1260	967.49
Rv0574c	Rv0574c	hypothetical protein	110	116	1.05455	1	1940	NA	NA	NA	363	1143	1078.5
Rv1726	Rv1726	hypothetical protein	110	111	1.00909	1	1939	NA	NA	NA	585	1386	1373.22
Rv0726c	Rv0726c	hypothetical protein	110	110	1	1	1938	NA	NA	NA	1104	1104	1104
tgs1	tgs1	hypothetical protein	110	111	1.00909	1	1935	NA	NA	NA	369	1392	1379.46
trmU	trmU	hypothetical protein	110	110	1	1	1934	NA	NA	NA	1104	1104	1104
gcvT	gcvT	hypothetical protein	110	110	1	1	1933	NA	NA	NA	1104	1104	1104
adh	adh	hypothetical protein	110	110	1	1	1932	NA	NA	NA	1104	1104	1104
eccB4	eccB4	hypothetical protein	110	112	1.01818	1	1931	NA	NA	NA	495	1413	1387.82
rskA	rskA	hypothetical protein	110	111	1.00909	1	1930	NA	NA	NA	342	699	692.865
ino1	ino1	hypothetical protein	110	110	1	1	1929	NA	NA	NA	1104	1104	1104
accD6	accD6	hypothetical protein	110	110	1	1	1928	NA	NA	NA	1365	1422	1421.48
PPE68	PPE68	hypothetical protein	110	110	1	1	1927	NA	NA	NA	1107	1107	1107
Rv1707	Rv1707	hypothetical protein	110	111	1.00909	1	1925	NA	NA	NA	384	1461	1447.86
adhD	adhD	hypothetical protein	110	110	1	1	1924	NA	NA	NA	1107	1107	1107
lipC	lipC	hypothetical protein	110	110	1	1	1923	NA	NA	NA	1170	1212	1209.33
ilvE	ilvE	hypothetical protein	110	110	1	1	1922	NA	NA	NA	1107	1107	1107
Rv0811c	Rv0811c	hypothetical protein	110	110	1	1	1921	NA	NA	NA	1107	1107	1107
Rv1817	Rv1817	hypothetical protein	110	110	1	1	1920	NA	NA	NA	1245	1464	1462.01
[truncated: 2,327 more rows]
