# Supplementary material for: Interred mechanisms of resistance and host immune evasion revealed through network-connectivity analysis of M. tuberculosis complex graph pangenome
Source: mSystems. 2025 Mar 6;10(4):e00499-24. doi: 10.1128/msystems.00499-24 (PMC12013269; doi:10.1128/msystems.00499-24)
Supplement: Data Set S3 — List of all genes present in lineage 4. [file msystems.00499-24-s0003.csv]

Supplemental Data: List of genes in pangenome that are only present in lineage 4 isolates (includes duplicate copies and putative novel genes only present in this lineage)
Gene	Non.unique.Gene.name	No.isolates	No.sequences	Avg.sequences.per.isolate	core	Description	Essential
aprA	aprA	1	1	1	0	Acid and phagosome regulated protein A AprA	GA
aprB	aprB	1	1	1	0	Acid and phagosome regulated protein B AprB	GA
dltA_1	dltA_1	1	1	1	0	NA	NA
esxR	esxR	1	1	1	0	Secreted ESAT-6 like protein EsxR (TB10.3) (ESAT-6 like protein 9)	NE
fadE28	fadE28	1	1	1	0	Probable acyl-CoA dehydrogenase FadE28	NE
glgX	glgX	1	1	1	0	NA	NA
group_106	group_106	1	1	1	0	NA	NA
group_123	group_123	1	1	1	0	NA	NA
group_124	group_124	1	1	1	0	NA	NA
group_132	group_132	3	3	1	0	NA	NA
group_151	group_151	1	1	1	0	NA	NA
group_153	group_153	1	1	1	0	NA	NA
group_154	group_154	1	1	1	0	NA	NA
group_160	group_160	1	1	1	0	NA	NA
group_161	esxN	3	3	1	0	Putative ESAT-6 like protein EsxN (ESAT-6 like protein 5)	NE
group_162	esxN	2	2	1	0	Putative ESAT-6 like protein EsxN (ESAT-6 like protein 5)	NE
group_17	group_17	9	9	1	0	NA	NA
group_174	group_174	3	3	1	0	NA	NA
group_182	group_182	1	1	1	0	NA	NA
group_2	group_2	1	1	1	0	NA	NA
group_241	esxJ	2	2	1	0	ESAT-6 like protein EsxJ (ESAT-6 like protein 2)	NE
group_243	esxJ	2	2	1	0	ESAT-6 like protein EsxJ (ESAT-6 like protein 2)	NE
group_264	group_264	1	1	1	0	NA	NA
group_288	mmpL1	2	2	1	0	Probable conserved transmembrane transport protein MmpL1	NE
group_313	group_313	37	37	1	0	NA	NA
group_314	group_314	3	3	1	0	NA	NA
group_335	group_335	2	2	1	0	NA	NA
group_341	group_341	1	1	1	0	NA	NA
group_347	icd1	1	1	1	0	Probable isocitrate dehydrogenase [NADP] Icd1 (oxalosuccinate decarboxylase) (IDH) (NADP+-specific ICDH) (IDP)	NE
group_349	fadD34	1	1	1	0	Probable fatty-acid-CoA ligase FadD34 (fatty-acid-CoA synthetase) (fatty-acid-CoA synthase)	NE
group_351	group_351	1	1	1	0	NA	NA
group_359	PPE42	1	1	1	0	PPE family protein PPE42	NE
group_362	group_362	1	1	1	0	NA	NA
group_365	group_365	1	1	1	0	NA	NA
group_366	group_366	1	1	1	0	NA	NA
group_367	Rv1871c	1	1	1	0	hypothetical protein	NE
group_368	lldD2	1	1	1	0	Possible L-lactate dehydrogenase (cytochrome) LldD2	NE
group_369	Rv1873	1	1	1	0	hypothetical protein	GA
group_373	group_373	1	1	1	0	NA	NA
group_375	group_375	1	1	1	0	NA	NA
group_377	group_377	1	1	1	0	NA	NA
group_412	Rv2625c	1	1	1	0	Probable conserved transmembrane alanine and leucine rich protein	NE
group_416	Rv3113	9	9	1	0	Possible phosphatase	NE
group_425	group_425	1	1	1	0	NA	NA
group_54	group_54	1	1	1	0	NA	NA
group_55	group_55	1	1	1	0	NA	NA
group_61	group_61	3	3	1	0	NA	NA
group_76	group_76	8	8	1	0	NA	NA
group_9	group_9	1	1	1	0	NA	NA
hsdS1	hsdS.1	1	1	1	0	Possible type I restriction/modification system specificity determinant (fragment) HsdS.1 (S protein)	NE
lppG	lppG	1	1	1	0	Possible lipoprotein	NE
mazF8	mazF8	1	1	1	0	Possible toxin MazF8	NE
PE6	PE6	1	1	1	0	PE family protein PE6	Uncertain
PPE38	PPE38	2	2	1	0	PPE family protein PPE38	GA
PPE55	PPE55	1	1	1	0	PPE family protein PPE55	GA
Rv0031	Rv0031	1	1	1	0	Possible remnant of a transposase	Uncertain
Rv0609A	Rv0609A	1	1	1	0	hypothetical protein	Uncertain
Rv0666	Rv0666	1	1	1	0	Possible membrane protein	Uncertain
Rv0689c	Rv0689c	1	1	1	0	Hypothetical protein	NE
Rv0829	Rv0829	2	2	1	0	Possible transposase (fragment)	NE
Rv0964c	Rv0964c	1	1	1	0	Hypothetical protein	NE
Rv0979c	Rv0979c	1	1	1	0	Hypothetical protein	GA
Rv1012	Rv1012	1	1	1	0	Hypothetical protein	NE
Rv1137c	Rv1137c	1	1	1	0	Hypothetical protein	NE
Rv1507A	Rv1507A	1	1	1	0	Hypothetical protein	NE
Rv1545	Rv1545	1	1	1	0	Hypothetical protein	NE
Rv1572c	Rv1572c	1	1	1	0	hypothetical protein	Uncertain
Rv1762c	Rv1762c	1	1	1	0	hypothetical protein	NE
Rv1805c	Rv1805c	1	1	1	0	Hypothetical protein	NE
Rv2082	Rv2082	1	1	1	0	hypothetical protein	NE
Rv2309A	Rv2309A	1	1	1	0	Hypothetical protein	NE
Rv2369c	Rv2369c	1	1	1	0	Hypothetical protein	NE
Rv2401	Rv2401	1	1	1	0	Hypothetical protein	NE
Rv2452c	Rv2452c	1	1	1	0	Hypothetical protein	NE
Rv2472	Rv2472	2	2	1	0	hypothetical protein	NE
Rv2614A	Rv2614A	1	1	1	0	hypothetical protein	NE
Rv2660c	Rv2660c	1	1	1	0	Hypothetical protein	NE
Rv2661c	Rv2661c	1	1	1	0	Hypothetical protein	NE
Rv2706c	Rv2706c	1	1	1	0	Hypothetical protein	GA
Rv2722	Rv2722	1	1	1	0	hypothetical protein	NE
Rv2730	Rv2730	1	1	1	0	Hypothetical protein	NE
Rv2767c	Rv2767c	1	1	1	0	Possible membrane protein	NE
Rv2998A	Rv2998A	1	1	1	0	hypothetical protein	Uncertain
Rv3224A	Rv3224A	1	1	1	0	hypothetical protein	NE
Rv3566A	Rv3566A	1	1	1	0	Hypothetical protein	Uncertain
Rv3599c	Rv3599c	1	1	1	0	Hypothetical short protein	Uncertain
Rv3612c	Rv3612c	1	1	1	0	hypothetical protein	NE
Rv3613c	Rv3613c	1	1	1	0	Hypothetical protein	Uncertain
Rv3675	Rv3675	1	1	1	0	Possible membrane protein	NE
Rv3705A	Rv3705A	1	1	1	0	Conserved hypothetical proline rich protein	NE
vapB23	vapB23	1	1	1	0	Possible antitoxin VapB23	Uncertain
vapB38	vapB38	1	1	1	0	Possible antitoxin VapB38	Uncertain
