# Supplementary material for: Interred mechanisms of resistance and host immune evasion revealed through network-connectivity analysis of M. tuberculosis complex graph pangenome
Source: mSystems. 2025 Mar 6;10(4):e00499-24. doi: 10.1128/msystems.00499-24 (PMC12013269; doi:10.1128/msystems.00499-24)
Supplement: Data Set S4 — Shannon's entropy scores of PPE, ESX, PGRS, and PE genes. [file msystems.00499-24-s0004.xlsx]

## Sheet: PPE
Supplemental Data: Shannon's entropy index by ppe gene in pangenome, colored by value
Gene	Non-unique Gene name	Annotation	No. isolates	No. sequences	Avg sequences per isolate	Genome Fragment	Order within Fragment	Accessory Fragment	Accessory Order with Fragment	QC	Min group size nuc	Max group size nuc	Avg group size nuc			Pi	Shannon index
group_246	PPE28	hypothetical protein	110	112	1.01818	1	1850	NA	NA	NA	303	1998	1961.2			1	0			Shannon entropy index:			4.37729
PPE1	PPE1	hypothetical protein	110	110	1	1	1145	NA	NA	NA	1392	1392	1392			1	0
PPE10	PPE10	PPE family protein PPE10;hypothetical protein	110	110	1	1	2702	NA	NA	NA	1383	1464	1413.19			1	0
PPE11	PPE11	hypothetical protein	110	110	1	1	833	NA	NA	NA	1557	1557	1557			1	0			Blue indicates no change
PPE12	PPE12	hypothetical protein	110	110	1	1	2902	NA	NA	NA	1506	1968	1961.89			1	0			White indicates random change
PPE13	PPE13	hypothetical protein	110	111	1.00909	1	1894	NA	NA	NA	117	1353	1327.78			1	0			Red indicates highest contribution to Shannon's index with convergent change
PPE14	PPE14	hypothetical protein	110	111	1.00909	1	1898	NA	NA	NA	276	1272	1260.41			1	0
PPE16	PPE16	hypothetical protein	110	111	1.00909	1	1671	NA	NA	NA	294	1857	1696.49			1	0
PPE17	PPE17	hypothetical protein	110	110	1	1	1373	NA	NA	NA	1014	1041	1040.02			1	0
PPE18	PPE18	or mtb39a	110	110	1	1	2772	NA	NA	NA	1176	1188	1187.78			1	0
PPE19~~~PPE18	PPE19;PPE18	hypothetical protein;or mtb39a	110	112	1.01818	1	1977	NA	NA	NA	441	1191	1169.52			1	0
PPE2	PPE2	hypothetical protein	110	110	1	1	691	NA	NA	NA	1407	1671	1668.6			1	0
PPE20	PPE20	hypothetical protein	110	110	1	1	741	NA	NA	NA	1620	1620	1620			1	0
PPE21	PPE21	PPE family protein PPE21;hypothetical protein	110	110	1	1	2165	NA	NA	NA	2037	2283	2280.76			1	0
PPE22	PPE22	hypothetical protein	110	110	1	1	1765	NA	NA	NA	1161	1161	1161			1	0
PPE23	PPE23	hypothetical protein	110	110	1	1	912	NA	NA	NA	1005	1185	1174.94			1	0
PPE24	PPE24	PPE family protein PPE24;hypothetical protein	110	113	1.02727	1	3166	NA	NA	NA	186	4083	3426.61			1	0
PPE27	PPE27	PPE family protein PPE27;hypothetical protein	110	113	1.02727	1	2366	NA	NA	NA	264	1092	1060.22			1	0
PPE29	PPE29	hypothetical protein	110	111	1.00909	1	1849	NA	NA	NA	489	1278	1266.81			1	0
PPE3	PPE3	hypothetical protein	110	110	1	1	487	NA	NA	NA	1617	1869	1619.29			1	0
PPE30	PPE30	hypothetical protein	110	111	1.00909	1	1851	NA	NA	NA	486	1392	1366.41			1	0
PPE31	PPE31	hypothetical protein	110	110	1	1	1611	NA	NA	NA	1212	1212	1212			1	0
PPE32	PPE32	hypothetical protein	110	110	1	1	1536	NA	NA	NA	1233	1233	1233			1	0
PPE33	PPE33	PPE family protein PPE33;hypothetical protein	110	111	1.00909	1	2350	NA	NA	NA	603	1521	1467.78			1	0
PPE35	PPE35	hypothetical protein	110	122	1.10909	1	2674	NA	NA	NA	720	2964	2672.11			1	0
PPE4	PPE4	hypothetical protein	110	110	1	1	858	NA	NA	NA	1542	1542	1542			1	0
PPE41	PPE41	hypothetical protein	110	110	1	1	3664	NA	NA	NA	585	585	585			1	0
PPE42	PPE42	hypothetical protein	110	110	1	1	1005	NA	NA	NA	966	1743	1735.94			1	0
PPE44	PPE44	Protective B cell and T-cell antigen;hypothetical protein	110	110	1	1	2500	NA	NA	NA	1107	1149	1107.38			1	0
PPE45	PPE45	hypothetical protein	110	111	1.00909	1	1969	NA	NA	NA	213	1227	1215.51			1	0
PPE49	PPE49	hypothetical protein	110	116	1.05455	1	1983	NA	NA	NA	525	1176	1106.82			1	0
PPE51	PPE51	hypothetical protein	110	110	1	1	1802	NA	NA	NA	1143	1143	1143			1	0
PPE52	PPE52	hypothetical protein	110	110	1	1	1461	NA	NA	NA	564	1230	1212.68			1	0
PPE53	PPE53	hypothetical protein	110	110	1	1	638	NA	NA	NA	1701	1917	1791.33			1	0
PPE54	PPE54	hypothetical protein;PPE family protein PPE34	110	116	1.05455	1	3090	NA	NA	NA	1119	11070	7974.88			1	0
PPE59~~~PPE57	PPE59;PPE57	hypothetical protein	110	110	1	1	2373	NA	NA	NA	537	537	537			1	0
PPE6~~~PPE5	PPE6;;PPE5	PPE family protein PPE6;hypothetical protein;PPE family protein PPE5	110	127	1.15455	1	2870	NA	NA	NA	144	9591	8247.8			1	0
PPE61	PPE61	hypothetical protein	110	112	1.01818	1	943	NA	NA	NA	423	1221	1199.44			1	0
PPE62	PPE62	hypothetical protein	110	116	1.05455	1	1088	NA	NA	NA	411	1839	1662.78			1	0
PPE63	PPE63	hypothetical protein	110	113	1.02727	1	1150	NA	NA	NA	102	1521	1401.85			1	0
PPE64	PPE64	hypothetical protein	110	111	1.00909	1	2524	NA	NA	NA	759	1659	1631.92			1	0
PPE68	PPE68	hypothetical protein	110	110	1	1	1927	NA	NA	NA	1107	1107	1107			1	0
PPE69	PPE69	hypothetical protein	110	111	1.00909	1	1678	NA	NA	NA	228	1200	1184.49			1	0
PPE8~~~PPE7	PPE8;PPE7	hypothetical protein;PPE family protein PPE7;PPE family protein PPE8	110	198	1.8	1	2924	NA	NA	NA	426	10524	5597.62			1	0
rpe	rpe	Probable ribulose-phosphate 3-epimerase Rpe (PPE) (R5P3E) (pentose-5-phosphate 3-epimerase)	110	110	1	1	3458	NA	NA	NA	699	699	699			1	0
PPE37	PPE37	hypothetical protein	109	155	1.42202	1	1640	NA	NA	NA	186	1491	1003.8			0.990909	-0.00904946
PPE43	PPE43	hypothetical protein	109	109	1	1	1181	NA	NA	NA	687	1185	1168.4			0.990909	-0.00904946
PPE60~~~PPE19	PPE60;PPE19	hypothetical protein	109	110	1.00917	1	2778	NA	NA	NA	330	1185	1170.65			0.990909	-0.00904946
PPE65	PPE65	hypothetical protein	109	109	1	1	1968	NA	NA	NA	555	1242	1227.41			0.990909	-0.00904946
PPE9~~~Rv0387c	PPE9;Rv0387c	PPE family protein PPE9;Conserved hypothetical protein;hypothetical protein	109	111	1.01835	1	3069	NA	NA	NA	543	1332	1307.22			0.990909	-0.00904946
PPE25	PPE25	hypothetical protein	108	108	1	1	2815	NA	NA	NA	1071	1116	1113.5			0.981818	-0.0180155
PPE26	PPE26	hypothetical protein	108	108	1	1	1693	NA	NA	NA	1182	1182	1182			0.981818	-0.0180155
group_284	PPE55	hypothetical protein	107	130	1.21495	1	2802	NA	NA	NA	540	12996	8030.68			0.972727	-0.0268974
PPE40	PPE40	hypothetical protein;putative PPE family protein PPE40	107	113	1.05607	1	2394	NA	NA	NA	1101	1941	1816.86			0.972727	-0.0268974
PPE39	PPE39	hypothetical protein;putative PPE family protein PPE40;PPE family protein PPE39	106	106	1	1	3149	NA	NA	NA	309	1929	1777.95			0.963636	-0.0356943
group_332	PPE38	hypothetical protein	105	106	1.00952	1	3163	NA	NA	NA	138	1269	1132.74			0.954545	-0.0444055
PPE46~~~PPE47	PPE46;PPE47	hypothetical protein	105	106	1.00952	1	1956	NA	NA	NA	198	1494	1232.21			0.954545	-0.0444055
PPE67~~~PPE66	PPE67;;PPE66	hypothetical protein;putative PPE family protein PPE47/PPE48	101	179	1.77228	1	2102	NA	NA	NA	222	1233	668.162			0.918182	-0.0783759
group_286	PPE59;PPE57	hypothetical protein	91	126	1.38462	1	2834	NA	NA	NA	261	531	384.333			0.827273	-0.156868
PPE58	PPE58	PPE family protein PPE58;PPE family protein PPE57	91	91	1	1	3147	NA	NA	NA	531	699	532.846			0.827273	-0.156868
PPE59	PPE59	hypothetical protein	90	90	1	1	3732	NA	NA	NA	543	543	543			0.818182	-0.164185
PPE47~~~PPE48	PPE47;PPE48	;hypothetical protein;putative PPE family protein PPE47/PPE48	85	86	1.01176	1	2779	NA	NA	NA	243	1332	1284.07			0.772727	-0.199232
PPE50~~~PPE51	PPE50;PPE51	hypothetical protein	80	80	1	1	2380	NA	NA	NA	264	1320	748.913			0.727273	-0.231603
group_331	PPE34	hypothetical protein	57	61	1.07018	1	3152	NA	NA	NA	801	5559	3707.21			0.518182	-0.340668
group_321	PPE38	hypothetical protein	56	57	1.01786	1	3049	NA	NA	NA	111	1269	1179.57			0.509091	-0.343702
PPE34	PPE34	hypothetical protein	51	51	1	1	2087	NA	NA	NA	972	3375	1514.3			0.463636	-0.356376
group_329	PPE34	hypothetical protein;Probable T-cell antigen/PPE family protein PPE34	39	39	1	1	3136	NA	NA	NA	792	4896	4008.69			0.354545	-0.367635
group_338	PPE34	hypothetical protein	30	31	1.03333	1	3173	NA	NA	NA	435	5673	2924.23			0.272727	-0.35435
group_374	PPE16	hypothetical protein	28	28	1	1	3763	NA	NA	NA	516	516	516			0.254545	-0.348288
PPE47	PPE47	hypothetical protein	12	12	1	1	3172	NA	NA	NA	360	405	393.3			0.109091	-0.241699
PPE8	PPE8	hypothetical protein	7	7	1	1	1958	NA	NA	NA	228	6693	5243.5			0.0636364	-0.175291
group_330	PPE38	hypothetical protein	5	5	1	1	3151	NA	NA	NA	345	1269	1120.29			0.0454545	-0.140502
PPE46	PPE46	hypothetical protein	5	5	1	1	1957	NA	NA	NA	198	1125	831			0.0454545	-0.140502
group_336	PPE38	hypothetical protein	4	5	1.25	1	3170	NA	NA	NA	576	1269	1200			0.0363636	-0.120516
PPE38	PPE38	hypothetical protein	2	2	1	1	1950	NA	NA	NA	1101	1101	1101			0.0181818	-0.0728606
group_359	PPE42	hypothetical protein	1	1	1	1	3623	NA	NA	NA	612	612	612			0.00909091	-0.0427316
PPE28	PPE28	hypothetical protein	1	1	1	1	326	NA	NA	NA	138	138	138			0.00909091	-0.0427316
PPE55	PPE55	hypothetical protein	1	1	1	1	206	NA	NA	NA	2868	2868	2868			0.00909091	-0.0427316

## Sheet: ESX
Gene	Non-unique Gene name	Annotation	No. isolates	No. sequences	Avg sequences per isolate	Genome Fragment	Order within Fragment	Accessory Fragment	Accessory Order with Fragment	QC	Min group size nuc	Max group size nuc	Avg group size nuc			Pi	Pixln(Pi)
eccD1	eccD1	ESX conserved component EccD1. ESX-1 type VII secretion system protein. Probable transmembrane protein.;hypothetical protein	110	121	1.1	1	2912	NA	NA	NA	651	1536	1331.78			1	0			Shanon entropy index:			2.49418
eccA2	eccA2	hypothetical protein;ESX conserved component EccA2. ESX-2 type VII secretion system protein. Probable CbxX/CfqX family protein.	110	116	1.05455	1	3524	NA	NA	NA	333	1860	1760.72			1	0
esxC	esxC	hypothetical protein	110	111	1.00909	1	1600	NA	NA	NA	114	288	283.622			1	0			Blue indicates no change
espD	espD	ESX-1 secretion-associated protein EspD;hypothetical protein	110	110	1	1	2767	NA	NA	NA	555	573	572.836			1	0			White indicates random change
esxA	esxA	hypothetical protein	110	110	1	1	4274	NA	NA	NA	288	288	288			1	0			Red indicates highest contribution to Shannon's index with convergent change
esxB	esxB	hypothetical protein	110	110	1	1	4240	NA	NA	NA	303	303	303			1	0
esxD	esxD	hypothetical protein	110	110	1	1	4184	NA	NA	NA	324	324	324			1	0
esxE	esxE	Putative ESAT-6 like protein EsxE (hypothetical alanine rich protein) (ESAT-6 like protein 12);hypothetical protein	110	110	1	1	1233	NA	NA	NA	273	291	290.836			1	0
esxF	esxF	hypothetical protein	110	110	1	1	4211	NA	NA	NA	312	312	312			1	0
esxG	esxG	hypothetical protein	110	110	1	1	4257	NA	NA	NA	294	294	294			1	0
esxH	esxH	hypothetical protein	110	110	1	1	4267	NA	NA	NA	291	291	291			1	0
esxJ	esxJ	hypothetical protein	110	110	1	1	354	NA	NA	NA	297	297	297			1	0
esxN~~~esxO~~~esxL	esxN;esxO;esxL	hypothetical protein	110	110	1	1	2217	NA	NA	NA	219	285	284.4			1	0
esxT	esxT	hypothetical protein	110	110	1	1	4239	NA	NA	NA	303	303	303			1	0
esxU	esxU	ESAT-6 like protein EsxU;hypothetical protein	110	110	1	1	2357	NA	NA	NA	318	432	430.964			1	0
group_143	esxJ	hypothetical protein	110	110	1	1	356	NA	NA	NA	297	297	297			1	0
group_274	espI	ESX-1 secretion-associated protein EspI. Conserved proline and alanine rich protein.;hypothetical protein	110	110	1	1	2644	NA	NA	NA	351	2001	426.655			1	0
esxJ~~~esxW	esxJ;esxW	hypothetical protein	109	184	1.68807	1	2776	NA	NA	NA	120	297	175.761			0.990909	-0.00904946
esxL~~~MTB0012	esxL;MTB0012	hypothetical protein	109	109	1	1	887	NA	NA	NA	285	285	285			0.990909	-0.00904946
esxQ	esxQ	hypothetical protein	109	109	1	1	788	NA	NA	NA	351	366	351.556			0.990909	-0.00904946
esxW~~~esxJ	esxW;esxJ	hypothetical protein	109	109	1	1	856	NA	NA	NA	297	297	297			0.990909	-0.00904946
esxL	esxL	hypothetical protein	106	106	1	1	1774	NA	NA	NA	228	285	284.462			0.963636	-0.0356943
esxN	esxN	hypothetical protein	102	102	1	1	366	NA	NA	NA	285	285	285			0.927273	-0.0700161
group_340	esxJ	hypothetical protein	95	96	1.01053	1	3183	NA	NA	NA	297	315	297.444			0.863636	-0.126612
esxS	esxS	hypothetical protein	76	76	1	1	4261	NA	NA	NA	294	294	294			0.690909	-0.255462
group_235	esxR	hypothetical protein	68	68	1	1	1692	NA	NA	NA	111	333	298.721			0.618182	-0.297329
esxL~~~esxN	esxL;esxN	hypothetical protein	59	59	1	1	3184	NA	NA	NA	285	285	285			0.536364	-0.334124
group_242	esxJ	hypothetical protein	42	42	1	1	1781	NA	NA	NA	264	315	300.453			0.381818	-0.367619
esxP	esxP	hypothetical protein	32	32	1	1	4255	NA	NA	NA	297	297	297			0.290909	-0.359198
esxO	esxO	hypothetical protein	13	14	1.07692	1	3185	NA	NA	NA	186	285	274.714			0.118182	-0.252381
group_161	esxN	hypothetical protein	3	3	1	1	391	NA	NA	NA	285	285	285			0.0272727	-0.0982328
group_162	esxN	hypothetical protein	2	2	1	1	393	NA	NA	NA	285	285	285			0.0181818	-0.0728606
group_241	esxJ	hypothetical protein	2	2	1	1	1780	NA	NA	NA	297	315	299.571			0.0181818	-0.0728606
group_243	esxJ	hypothetical protein	2	2	1	1	1782	NA	NA	NA	297	315	306			0.0181818	-0.0728606
esxR	esxR	hypothetical protein	1	1	1	1	231	NA	NA	NA	180	180	180			0.00909091	-0.0427316

## Sheet: PGRS
Gene	Non-unique Gene name	Annotation	No. isolates	No. sequences	Avg sequences per isolate	Genome Fragment	Order within Fragment	Accessory Fragment	Accessory Order with Fragment	QC	Min group size nuc	Max group size nuc	Avg group size nuc			Pi	Pixln(Pi)
PE_PGRS13~~~PE_PGRS12	PE_PGRS13;;PE_PGRS12	hypothetical protein	110	199	1.80909	1	3056	NA	NA	NA	414	2763	1434.66			1	0			Shanon entropy index:			2.07279
PE_PGRS43~~~PE_PGRS37	PE_PGRS43;PE_PGRS37	hypothetical protein	110	197	1.79091	1	701	NA	NA	NA	207	1125	560.467			1	0
PE_PGRS25	PE_PGRS25	hypothetical protein	110	131	1.19091	1	2414	NA	NA	NA	324	1731	1421.43			1	0			Blue indicates no change
PE_PGRS33	PE_PGRS33	hypothetical protein	110	131	1.19091	1	2222	NA	NA	NA	240	1506	1235.4			1	0			White indicates random change
PE_PGRS42	PE_PGRS42	hypothetical protein	110	129	1.17273	1	2528	NA	NA	NA	438	2277	1765.53			1	0			Red indicates highest contribution to Shannon's index with convergent change
PE21~~~PE_PGRS36	PE21;PE_PGRS36	;hypothetical protein	110	128	1.16364	1	2910	NA	NA	NA	174	1476	1267.29			1	0
PE_PGRS43	PE_PGRS43	hypothetical protein	110	126	1.14545	1	2818	NA	NA	NA	147	4992	4300.9			1	0
PE_PGRS53	PE_PGRS53	hypothetical protein	110	126	1.14545	1	3065	NA	NA	NA	1107	4707	3556.45			1	0
PE_PGRS16	PE_PGRS16	hypothetical protein	110	125	1.13636	1	2933	NA	NA	NA	588	2781	2439.24			1	0
PE_PGRS15	PE_PGRS15	hypothetical protein	110	123	1.11818	1	1525	NA	NA	NA	498	1944	1625.56			1	0
PE_PGRS23	PE_PGRS23	hypothetical protein	110	122	1.10909	1	1505	NA	NA	NA	282	1707	1477.03			1	0
PE_PGRS46	PE_PGRS46	hypothetical protein	110	122	1.10909	1	2804	NA	NA	NA	705	2349	2100.52			1	0
PE_PGRS31	PE_PGRS31	hypothetical protein	110	120	1.09091	1	2719	NA	NA	NA	558	1875	1711.8			1	0
PE_PGRS22	PE_PGRS22	hypothetical protein	110	117	1.06364	1	2874	NA	NA	NA	495	2571	2359.79			1	0
group_271	PE_PGRS28	hypothetical protein;PE-PGRS family protein PE_PGRS28	110	114	1.03636	1	2452	NA	NA	NA	369	2457	2244.79			1	0
PE_PGRS24	PE_PGRS24	hypothetical protein	110	114	1.03636	1	3098	NA	NA	NA	162	1812	1727.97			1	0
PE_PGRS41	PE_PGRS41	hypothetical protein	110	114	1.03636	1	2215	NA	NA	NA	426	1125	1048.34			1	0
PE_PGRS27	PE_PGRS27	PE-PGRS family protein PE_PGRS27;hypothetical protein	110	112	1.01818	1	2211	NA	NA	NA	1392	4470	4151.65			1	0
PE_PGRS32	PE_PGRS32	hypothetical protein	110	112	1.01818	1	2098	NA	NA	NA	543	1953	1906.85			1	0
PE_PGRS52	PE_PGRS52	hypothetical protein	110	112	1.01818	1	2576	NA	NA	NA	348	2274	2149.85			1	0
PE_PGRS9	PE_PGRS9	hypothetical protein	110	112	1.01818	1	2831	NA	NA	NA	561	2580	2321.41			1	0
PE_PGRS11	PE_PGRS11	hypothetical protein	110	111	1.00909	1	664	NA	NA	NA	459	1755	1739.38			1	0
PE_PGRS35	PE_PGRS35	hypothetical protein	110	111	1.00909	1	1873	NA	NA	NA	369	1677	1650.14			1	0
PE_PGRS38	PE_PGRS38	hypothetical protein	110	111	1.00909	1	2232	NA	NA	NA	126	1617	1583.78			1	0
PE_PGRS47	PE_PGRS47	hypothetical protein	110	111	1.00909	1	1528	NA	NA	NA	351	1593	1576.14			1	0
PE_PGRS48	PE_PGRS48	hypothetical protein	110	111	1.00909	1	1017	NA	NA	NA	366	1875	1857.22			1	0
PE_PGRS62	PE_PGRS62	hypothetical protein	110	111	1.00909	1	1729	NA	NA	NA	159	1515	1494.14			1	0
PE_PGRS7	PE_PGRS7	hypothetical protein	110	111	1.00909	1	2535	NA	NA	NA	189	3948	3899.49			1	0
lipY	lipY	hypothetical protein;PE-PGRS family protein triacylglycerol lipase LipY (esterase/lipase) (triglyceride lipase) (tributyrase)	110	110	1	1	2382	NA	NA	NA	1314	1482	1315.53			1	0
PE_PGRS1	PE_PGRS1	hypothetical protein	110	110	1	1	932	NA	NA	NA	1491	1491	1491			1	0
PE_PGRS18	PE_PGRS18	hypothetical protein	110	110	1	1	2826	NA	NA	NA	1377	1413	1378.06			1	0
PE_PGRS29	PE_PGRS29	hypothetical protein	110	110	1	1	2231	NA	NA	NA	1011	1149	1109.62			1	0
PE_PGRS34	PE_PGRS34	hypothetical protein	110	110	1	1	2792	NA	NA	NA	1200	1551	1547.81			1	0
PE_PGRS39	PE_PGRS39	hypothetical protein	110	110	1	1	468	NA	NA	NA	1242	1356	1243.04			1	0
PE_PGRS40	PE_PGRS40	hypothetical protein	110	110	1	1	210	NA	NA	NA	186	186	186			1	0
PE_PGRS44	PE_PGRS44	hypothetical protein	110	110	1	1	2166	NA	NA	NA	1569	1641	1638.71			1	0
PE_PGRS45	PE_PGRS45	hypothetical protein	110	110	1	1	3002	NA	NA	NA	1305	2355	1411.64			1	0
PE_PGRS5	PE_PGRS5	hypothetical protein	110	110	1	1	2816	NA	NA	NA	1530	1821	1769.54			1	0
PE_PGRS58	PE_PGRS58	hypothetical protein	110	110	1	1	1547	NA	NA	NA	1647	1764	1760.81			1	0
PE_PGRS59	PE_PGRS59	hypothetical protein	110	110	1	1	3029	NA	NA	NA	1320	1452	1327.58			1	0
PE_PGRS6	PE_PGRS6	hypothetical protein;PE-PGRS family protein PE_PGRS6	110	110	1	1	2429	NA	NA	NA	1548	1878	1829.75			1	0
PE_PGRS61	PE_PGRS61	hypothetical protein	110	110	1	1	2739	NA	NA	NA	444	873	723.027			1	0
PE_PGRS8	PE_PGRS8	hypothetical protein;PE-PGRS family protein PE_PGRS8	110	110	1	1	2761	NA	NA	NA	462	528	516			1	0
PE_PGRS20~~~PE_PGRS19	PE_PGRS20;PE_PGRS19	hypothetical protein	109	197	1.80734	1	3413	NA	NA	NA	456	2322	1803.32			0.990909	-0.00904946
PE_PGRS10	PE_PGRS10	hypothetical protein	109	117	1.07339	1	2796	NA	NA	NA	627	2802	2232.08			0.990909	-0.00904946
PE_PGRS4~~~PE_PGRS3	PE_PGRS4;PE_PGRS3	hypothetical protein;PE-PGRS family protein PE_PGRS3	109	116	1.06422	1	2795	NA	NA	NA	1086	2874	2646.35			0.990909	-0.00904946
PE_PGRS2	PE_PGRS2	hypothetical protein	109	111	1.01835	1	1045	NA	NA	NA	477	1644	1560.16			0.990909	-0.00904946
PE_PGRS51	PE_PGRS51	hypothetical protein	109	111	1.01835	1	2678	NA	NA	NA	288	1878	1736.43			0.990909	-0.00904946
PE_PGRS21	PE_PGRS21	hypothetical protein	109	110	1.00917	1	2877	NA	NA	NA	363	2469	2327.48			0.990909	-0.00904946
PE_PGRS17	PE_PGRS17	B-cell antigen;hypothetical protein	109	109	1	1	3156	NA	NA	NA	879	1008	1006.1			0.990909	-0.00904946
PE_PGRS56~~~PE_PGRS55	PE_PGRS56;;PE_PGRS55	PE-PGRS family protein PE_PGRS56;hypothetical protein	103	117	1.13592	1	3155	NA	NA	NA	1104	6996	5051.33			0.936364	-0.0615672
PE_PGRS26	PE_PGRS26	hypothetical protein	103	113	1.09709	1	2203	NA	NA	NA	396	1503	1310.4			0.936364	-0.0615672
PE_PGRS54	PE_PGRS54	hypothetical protein;PE-PGRS family protein PE_PGRS54	86	88	1.02326	1	2861	NA	NA	NA	198	7260	5153.08			0.781818	-0.192431
PE_PGRS50~~~PE_PGRS49	PE_PGRS50;PE_PGRS49	hypothetical protein	84	118	1.40476	1	3145	NA	NA	NA	570	5976	3565.12			0.763636	-0.205925
PE_PGRS4	PE_PGRS4	hypothetical protein	55	55	1	1	3578	NA	NA	NA	660	2577	2378.51			0.5	-0.346574
group_334	PE_PGRS57	PE-PGRS family protein PE_PGRS57;hypothetical protein	27	27	1	1	3167	NA	NA	NA	2265	4638	3229.32			0.245455	-0.344776
PE_PGRS57	PE_PGRS57	hypothetical protein	27	27	1	1	2148	NA	NA	NA	624	8172	3745.22			0.245455	-0.344776
PE_PGRS30	PE_PGRS30	PE-PGRS family protein PE_PGRS30;hypothetical protein	17	17	1	1	2408	NA	NA	NA	180	3036	1312.25			0.154545	-0.288578
PE_PGRS28	PE_PGRS28	hypothetical protein	4	4	1	1	418	NA	NA	NA	369	369	369			0.0363636	-0.120516
PE_PGRS19	PE_PGRS19	hypothetical protein	1	1	1	1	889	NA	NA	NA	963	963	963			0.00909091	-0.0427316

## Sheet: PE
Gene	Non-unique Gene name	Annotation	No. isolates	No. sequences	Avg sequences per isolate	Genome Fragment	Order within Fragment	Accessory Fragment	Accessory Order with Fragment	QC	Min group size nuc	Max group size nuc	Avg group size nuc			Pi	Pixln(Pi)
PE21~~~PE_PGRS36	PE21;PE_PGRS36	;hypothetical protein	110	128	1.16364	1	2910	NA	NA	NA	174	1476	1267.29			1	0			Shanon entropy index:			0.5884
PE26	PE26	hypothetical protein	110	115	1.04545	1	2353	NA	NA	NA	399	1503	1438.49			1	0
PE3	PE3	hypothetical protein	110	111	1.00909	1	1336	NA	NA	NA	303	1407	1389.97			1	0			Blue indicates no change
PE8	PE8	hypothetical protein	110	111	1.00909	1	1650	NA	NA	NA	222	828	820.216			1	0			White indicates random change
group_417	PE25	hypothetical protein	110	110	1	1	4247	NA	NA	NA	300	300	300			1	0			Red indicates highest contribution to Shannon's index with convergent change
PE12	PE12	hypothetical protein	110	110	1	1	2642	NA	NA	NA	927	927	927			1	0
PE13	PE13	hypothetical protein	110	110	1	1	4220	NA	NA	NA	306	306	306			1	0
PE14	PE14	hypothetical protein	110	110	1	1	4162	NA	NA	NA	333	333	333			1	0
PE15	PE15	hypothetical protein	110	110	1	1	4214	NA	NA	NA	309	309	309			1	0
PE16	PE16	hypothetical protein	110	110	1	1	784	NA	NA	NA	1587	1587	1587			1	0
PE17	PE17	hypothetical protein	110	110	1	1	2620	NA	NA	NA	933	933	933			1	0
PE19	PE19	hypothetical protein	110	110	1	1	4244	NA	NA	NA	300	300	300			1	0
PE2	PE2	PE family protein PE2;hypothetical protein	110	110	1	1	3423	NA	NA	NA	1473	1578	1473.95			1	0
PE20	PE20	hypothetical protein	110	110	1	1	4245	NA	NA	NA	300	300	300			1	0
PE23	PE23	hypothetical protein	110	110	1	1	1790	NA	NA	NA	1149	1149	1149			1	0
PE33	PE33	hypothetical protein	110	110	1	1	4280	NA	NA	NA	285	285	285			1	0
PE34	PE34	hypothetical protein	110	110	1	1	4157	NA	NA	NA	336	336	336			1	0
PE35	PE35	hypothetical protein;T-Cell Antigen	110	110	1	1	2233	NA	NA	NA	288	300	298.364			1	0
PE36	PE36	hypothetical protein	110	110	1	1	82	NA	NA	NA	234	234	234			1	0
PE4	PE4	hypothetical protein	110	110	1	1	906	NA	NA	NA	1509	1509	1509			1	0
PE5	PE5	hypothetical protein	110	110	1	1	4212	NA	NA	NA	309	309	309			1	0
PE7	PE7	hypothetical protein	110	110	1	1	578	NA	NA	NA	153	309	298.745			1	0
group_232	PE1	hypothetical protein	109	110	1.00917	1	1637	NA	NA	NA	165	1767	1745.48			0.990909	-0.00904946
PE10~~~PE9	PE10;PE9	PE family protein PE10;CD8 T cell Antigen;hypothetical protein	109	110	1.00917	1	3599	NA	NA	NA	306	618	348.818			0.990909	-0.00904946
PE1	PE1	hypothetical protein	109	109	1	1	101	NA	NA	NA	225	225	225			0.990909	-0.00904946
PE27	PE27	hypothetical protein	109	109	1	1	3202	NA	NA	NA	828	828	828			0.990909	-0.00904946
PE29	PE29	hypothetical protein	109	109	1	1	4192	NA	NA	NA	318	318	318			0.990909	-0.00904946
PE31	PE31	hypothetical protein	109	109	1	1	4254	NA	NA	NA	297	297	297			0.990909	-0.00904946
PE18	PE18	hypothetical protein	108	108	1	1	891	NA	NA	NA	243	300	299.472			0.981818	-0.0180155
PE22	PE22	hypothetical protein	108	108	1	1	1266	NA	NA	NA	204	345	294.472			0.981818	-0.0180155
PE32	PE32	hypothetical protein	106	106	1	1	4250	NA	NA	NA	300	300	300			0.963636	-0.0356943
PE25	PE25	hypothetical protein	90	90	1	1	1428	NA	NA	NA	300	333	301.1			0.818182	-0.164185
PE27A	PE27A	PE family protein PE27A;hypothetical protein	76	76	1	1	3067	NA	NA	NA	87	348	125.494			0.690909	-0.255462
PE6	PE6	PE family protein PE6	1	1	1	1	3764	NA	NA	NA	516	516	516			0.00909091	-0.0427316
