# Supplementary material for: Interred mechanisms of resistance and host immune evasion revealed through network-connectivity analysis of M. tuberculosis complex graph pangenome
Source: mSystems. 2025 Mar 6;10(4):e00499-24. doi: 10.1128/msystems.00499-24 (PMC12013269; doi:10.1128/msystems.00499-24)
Supplement: Data Set S6 — Unnamed ab initio predicted genes identified by Panaroo. [file msystems.00499-24-s0006.xlsx]

## Sheet: BLAST results of group genes
Supplemental Data 6: BLAST results of unnamed ab initio predicted "group" genes identified by Panaroo, aligned to H37Rv reference genome. Group genes presented with best hit by percent identity ("pid_") and query coverage ("cov_)
Panaroo_gene	pid_ H37Rv_Gene	pid_ pident	pid_ length	pid_ mismatch	pid_ gapopen	pid_ evalue	pid_ bitscore	pid_ qlen	pid_ slen	pid_ coverage	cov_ H37Rv_Gene	cov_ pident	cov_ length	cov_ mismatch	cov_ gapopen	cov_ evalue	cov_ bitscore	cov_ qlen	cov_ slen	cov_ coverage	match	No. isolates	Avg group size nuc	core
group_0	Rv1635c	100	75	0	0	3.86e-37	139	1671	261	4.48833	Rv1635c	100	75	0	0	3.86e-37	139	1671	261	4.48833	1	109	261	1
group_106	MTB0010	100	44	0	0	6.86e-21	82.4	327	144	13.4557	MTB0010	100	44	0	0	6.86e-21	82.4	327	144	13.4557	1	1	144	0
group_11	Rv0689c	100	240	0	0	1.04e-129	444	255	249	94.1176	Rv0689c	100	240	0	0	1.04e-129	444	255	249	94.1176	1	109	249	1
group_12	fadD6	100	62	0	0	6.57e-30	115	1794	246	3.45596	folP2	100	119	0	0	7.21e-62	220	957	246	12.4347	0	109	246	1
group_123	Rv3183	100	122	0	0	2.89e-64	226	330	138	36.9697	Rv3183	100	122	0	0	2.89e-64	226	330	138	36.9697	1	1	138	0
group_124	mmpS1	100	122	0	0	3.78e-64	226	429	138	28.4382	mmpS1	100	122	0	0	3.78e-64	226	429	138	28.4382	1	1	138	0
group_127	Rv2774c	100	123	0	0	9.67e-65	228	405	135	30.3704	Rv2774c	100	123	0	0	9.67e-65	228	405	135	30.3704	1	109	135	1
group_131	Rv3179	100	116	0	0	2.34e-60	215	1290	132	8.99225	Rv3179	100	116	0	0	2.34e-60	215	1290	132	8.99225	1	3	132	0
group_133	Rv1762c	100	96	0	0	1.88e-49	178	789	132	12.1673	Rv1762c	100	96	0	0	1.88e-49	178	789	132	12.1673	1	2	132	0
group_14	Rv1987	100	243	0	0	3.71e-131	449	429	243	56.6434	Rv1987	100	243	0	0	3.71e-131	449	429	243	56.6434	1	107	243	0
group_142	che1	100	29	0	0	3.29e-12	54.7	846	123	3.4279	Rv2680	91.753	97	4	3	1.28e-35	132	735	123	13.1973	0	1	123	0
group_144	Rv0313	100	52	0	0	2.46e-25	97.1	387	123	13.4367	Rv0313	100	52	0	0	2.46e-25	97.1	387	123	13.4367	1	1	123	0
group_15	ald	96.708	243	0	1	3.58e-115	398	1116	243	21.7742	ald	96.708	243	0	1	3.58e-115	398	1116	243	21.7742	1	1	243	0
group_153	Rv1752	100	72	0	0	1.96e-36	134	450	111	16	Rv1752	100	72	0	0	1.96e-36	134	450	111	16	1	1	111	0
group_154	Rv0961	100	97	0	0	1.9e-50	180	348	111	27.8736	Rv0961	100	97	0	0	1.9e-50	180	348	111	27.8736	1	1	111	0
group_156	Rv1171	100	49	0	0	1.13e-23	91.6	441	108	11.1111	Rv1171	100	49	0	0	1.13e-23	91.6	441	108	11.1111	1	109	108	1
group_159	Rv2081c	95.408	196	9	0	9.82e-90	313	441	450	44.4444	Rv2081c	95.408	196	9	0	9.82e-90	313	441	450	44.4444	1	24	450	0
group_16	PE_PGRS22	100	216	0	0	2.29e-115	399	2562	243	8.43091	PE_PGRS22	100	216	0	0	2.29e-115	399	2562	243	8.43091	1	1	243	0
group_166	Rv3431c	100	37	0	0	9.87e-17	69.4	846	105	4.37352	Rv3431c	100	37	0	0	9.87e-17	69.4	846	105	4.37352	1	109	105	1
group_167	lppG	100	105	0	0	8.38e-55	195	453	105	23.1788	lppG	100	105	0	0	8.38e-55	195	453	105	23.1788	1	103	105	0
group_168	PE22	100	89	0	0	4.26e-46	165	297	105	29.9663	PE22	100	89	0	0	4.26e-46	165	297	105	29.9663	1	1	105	0
group_170	Rv3217c	100	43	0	0	2.26e-20	80.5	432	102	9.9537	Rv3217c	100	43	0	0	2.26e-20	80.5	432	102	9.9537	1	109	102	1
group_173	MTB0003	100	177	0	0	4.08e-94	327	1335	177	13.2584	MTB0003	100	177	0	0	4.08e-94	327	1335	177	13.2584	1	8	177	0
group_175	Rv3901c	80.685	321	49	6	5.87e-67	237	450	426	71.3333	Rv3901c	80.685	321	49	6	5.87e-67	237	450	426	71.3333	1	1	426	0
group_177	Rv2478c	100	40	0	0	1.15e-18	75	486	99	8.23045	Rv2478c	100	40	0	0	1.15e-18	75	486	99	8.23045	1	3	99	0
group_178	Rv1734c	100	38	0	0	7.15e-18	71.3	243	96	15.6379	Rv1734c	100	38	0	0	7.15e-18	71.3	243	96	15.6379	1	109	96	1
group_182	Rv2774c	100	33	0	0	6.67e-15	62.1	405	90	8.14815	Rv2774c	100	33	0	0	6.67e-15	62.1	405	90	8.14815	1	1	90	0
group_183	PPE53	99.796	489	1	0	0	898	1773	2046	27.5804	PPE40	84.954	545	73	5	6.32e-158	544	1848	2046	29.4913	0	90	2046	0
group_186	Rv3611	100	586	0	0	0	1083	654	1245	89.6024	Rv3611	100	586	0	0	0	1083	654	1245	89.6024	1	97	817.454	0
group_19	Rv0318c	100	209	0	0	5.43e-112	387	795	240	26.2893	Rv0318c	100	209	0	0	5.43e-112	387	795	240	26.2893	1	2	240	0
group_190	fadD18	100	73	0	0	4.65e-36	135	657	609	11.1111	fadD18	100	73	0	0	4.65e-36	135	657	609	11.1111	1	105	609	0
group_191	dop	100	133	0	0	3.42e-69	246	1665	399	7.98799	dop	100	133	0	0	3.42e-69	246	1665	399	7.98799	1	64	248.484	0
group_192	Rv2644c	100	300	0	0	7.21e-163	555	318	309	94.3396	Rv2644c	100	300	0	0	7.21e-163	555	318	309	94.3396	1	107	237.925	0
group_199	oxyR'	100	267	0	0	2.26e-144	494	517	267	51.6441	oxyR'	100	267	0	0	2.26e-144	494	517	267	51.6441	1	109	235.514	1
group_2	stf0	99.608	255	0	1	2.69e-135	464	804	261	31.7164	stf0	99.608	255	0	1	2.69e-135	464	804	261	31.7164	1	1	261	0
group_20	purK	100	240	0	0	5.18e-129	444	1290	240	18.6047	purK	100	240	0	0	5.18e-129	444	1290	240	18.6047	1	2	240	0
group_200	Rv2891	99.609	511	2	0	0	933	750	621	68.1333	Rv2891	99.609	511	2	0	0	933	750	621	68.1333	1	109	620.697	1
group_201	Rv1770	98.824	85	1	0	1.27e-41	152	1287	93	6.60451	Rv1770	98.824	85	1	0	1.27e-41	152	1287	93	6.60451	1	109	93	1
group_202	dop	100	32	0	0	1.09e-12	60.2	1665	891	1.92192	dop	89.13	92	8	2	8.21e-29	113	1665	891	5.52553	1	14	675.214	0
group_204	Rv3349c	99.612	258	1	0	1.6e-137	472	741	282	34.8178	Rv3349c	99.612	258	1	0	1.6e-137	472	741	282	34.8178	1	105	282	0
group_208	Rv1729c	100	34	0	0	3.1e-14	63.9	939	591	3.62087	Rv1729c	100	34	0	0	3.1e-14	63.9	939	591	3.62087	1	5	579.6	0
group_209	Rv3899c	100	191	0	0	1.07e-101	353	1233	297	15.4907	Rv3899c	100	191	0	0	1.07e-101	353	1233	297	15.4907	1	108	296.639	0
group_21	Rv1545	100	189	0	0	1.95e-101	350	228	234	82.8947	Rv1545	100	189	0	0	1.95e-101	350	228	234	82.8947	1	109	234	1
group_212	Rv2307B	99.281	139	1	0	1e-71	252	432	216	32.1759	Rv2307B	99.281	139	1	0	1e-71	252	432	216	32.1759	1	107	161.664	0
group_213	Rv2020c	89.493	276	22	7	2.61e-98	342	300	1377	92	Rv2020c	89.493	276	22	7	2.61e-98	342	300	1377	92	1	3	1377	0
group_215	Rv2372c	100	42	0	0	2.11e-19	78.7	789	141	5.32319	Rv2372c	100	42	0	0	2.11e-19	78.7	789	141	5.32319	1	109	141	1
group_216	che1	100	29	0	0	3.03e-12	54.7	846	114	3.4279	Rv2680	91.753	97	4	3	1.18e-35	132	735	114	13.1973	0	93	114	0
group_217	Rv2082	100	622	0	0	0	1149	2166	622	28.7165	Rv2082	100	622	0	0	0	1149	2166	622	28.7165	1	100	207.989	0
group_226	pks8	99.91	1113	1	0	0	2050	4809	1251	23.1441	pks8	99.91	1113	1	0	0	2050	4809	1251	23.1441	1	1	1251	0
group_227	lppG	100	237	0	0	8.27e-128	438	453	237	52.3179	lppG	100	237	0	0	8.27e-128	438	453	237	52.3179	1	109	219.667	1
group_228	Rv2059	98.804	920	0	1	0	1628	1536	909	59.8958	Rv2059	98.804	920	0	1	0	1628	1536	909	59.8958	1	109	638.505	1
group_23	Rv3836	99.115	113	0	1	1.07e-56	202	414	235	27.2947	Rv3836	99.115	113	0	1	1.07e-56	202	414	235	27.2947	1	109	234	1
group_231	PE_PGRS10	97.321	560	8	6	0	944	2406	1218	23.2751	PE_PGRS12	75.676	296	58	9	5.86e-36	135	414	1218	71.4976	0	1	1218	0
group_24	Rv0455c	100	44	0	0	1.54e-20	82.4	447	231	9.8434	Rv0455c	100	44	0	0	1.54e-20	82.4	447	231	9.8434	1	109	231	1
group_250	Rv3128c	100	351	0	0	0	649	1014	351	34.6154	Rv3128c	100	351	0	0	0	649	1014	351	34.6154	1	109	350.67	1
group_253	Rv3349c	100	449	0	0	0	830	741	1131	60.5938	Rv3349c	100	449	0	0	0	830	741	1131	60.5938	1	105	1120.27	0
group_255	Rv2081c	99.653	288	0	1	1.29e-153	525	441	501	65.3061	Rv2081c	99.653	288	0	1	1.29e-153	525	441	501	65.3061	1	108	444.528	0
group_263	PE_PGRS3	93.512	971	30	10	0	1413	2874	2790	33.7857	PE_PGRS8	79.2	500	83	12	2.66e-93	327	528	2790	94.697	0	24	2393.83	0
group_266	fadD18	100	615	0	0	0	1136	657	1002	93.6073	fadD18	100	615	0	0	0	1136	657	1002	93.6073	1	2	1002	0
group_267	ftsY	100	152	0	0	2.31e-79	281	1269	1266	11.9779	ftsY	100	152	0	0	2.31e-79	281	1269	1266	11.9779	1	47	824.745	0
group_270	Rv2706c	100	135	0	0	1.85e-71	250	258	189	52.3256	Rv2706c	100	135	0	0	1.85e-71	250	258	189	52.3256	1	109	188.916	1
group_275	Rv1140	100	93	0	0	3.38e-47	172	849	450	10.9541	Rv1140	100	93	0	0	3.38e-47	172	849	450	10.9541	1	109	444.22	1
group_28	Rv3224A	100	29	0	0	1.37e-12	54.7	189	228	15.3439	Rv3224B	100	219	0	0	3.84e-118	405	219	228	100	0	109	228	1
group_29	Rv2090	95.556	45	2	0	2.41e-17	73.1	1182	225	3.80711	Rv2090	87.273	220	28	0	2.88e-71	252	1182	225	18.6125	1	48	225	0
group_30	Rv2255c	100	81	0	0	1.69e-41	150	195	219	41.5385	Rv2255c	100	81	0	0	1.69e-41	150	195	219	41.5385	1	109	219	1
group_305	PE_PGRS3	99.836	1222	2	0	0	2246	2874	2844	42.5191	PE_PGRS8	79.379	451	79	6	1.27e-86	305	528	2844	85.4167	0	106	2746.33	0
group_306	bglS	100	353	0	0	0	652	1986	891	17.7744	bglS	99.774	443	0	1	0	811	1986	891	22.3061	1	1	891	0
group_309	Rv3401	100	176	0	0	1.57e-92	326	2361	1014	7.45447	Rv3401	100	176	0	0	1.57e-92	326	2361	1014	7.45447	1	97	292.99	0
group_313	cut5b	100	121	0	0	1.2e-62	224	564	879	21.4539	Rv3725	100	714	0	0	0	1319	930	879	76.7742	0	37	879	0
group_314	Rv1765c	100	39	0	0	2.36e-17	73.1	1098	237	3.55191	Rv1765c	100	39	0	0	2.36e-17	73.1	1098	237	3.55191	1	3	217	0
group_317	MTB0010	100	44	0	0	9.97e-21	82.4	327	207	13.4557	MTB0010	100	44	0	0	9.97e-21	82.4	327	207	13.4557	1	67	184.433	0
group_318	Rv2016	100	341	0	0	0	630	576	414	59.2014	Rv2016	100	341	0	0	0	630	576	414	59.2014	1	34	280.059	0
group_323	Rv1765c	100	38	0	0	1.06e-16	71.3	1098	294	3.46084	Rv1765c	100	38	0	0	1.06e-16	71.3	1098	294	3.46084	1	6	286.5	0
group_328	Rv3860	100	283	0	0	2.14e-152	523	1173	847	24.1262	Rv3861	100	327	0	0	2.02e-177	604	327	847	100	0	2	846	0
group_33	dprE1	100	214	0	0	1.41e-114	396	1392	214	15.3736	dprE1	100	214	0	0	1.41e-114	396	1392	214	15.3736	1	3	213	0
group_339	MTB0010	100	44	0	0	9.82e-21	82.4	327	204	13.4557	moaD1	97.521	121	3	0	1.2e-58	207	252	204	48.0159	0	7	167.571	0
group_34	Rv1765c	100	40	0	0	5.87e-18	75	1098	213	3.64299	Rv2435c	99.422	173	1	0	6.34e-90	315	2193	213	7.88874	0	1	213	0
group_341	Rv1870c	100	67	0	0	1.34e-32	124	636	834	10.5346	Rv1874	100	610	0	0	0	1127	687	834	88.7918	0	1	834	0
group_343	Rv0698	100	181	0	0	4.96e-96	335	612	756	29.5752	Rv0699	99.55	222	1	0	1.31e-117	405	222	756	100	0	109	756	1
group_346	PE_PGRS2	100	486	0	0	0	898	1464	714	33.1967	PE_PGRS2	100	486	0	0	0	898	1464	714	33.1967	1	7	714	0
group_35	Rv0997	100	90	0	0	3.62e-46	167	432	210	20.8333	Rv0997	100	90	0	0	3.62e-46	167	432	210	20.8333	1	109	210	1
group_350	Rv0021c	99.826	576	1	0	0	1059	969	639	59.4427	Rv0021c	99.826	576	1	0	0	1059	969	639	59.4427	1	2	639	0
group_351	MTB0010	100	44	0	0	3.15e-20	82.4	327	636	13.4557	Rv2337c	99.815	542	1	0	0	996	1119	636	48.4361	0	1	636	0
group_353	uspC	100	114	0	0	1.56e-58	211	1323	624	8.61678	Rv2319c	100	511	0	0	0	944	879	624	58.1342	0	31	624	0
group_354	Rv1718	99.681	627	0	1	0	1146	819	627	76.5568	Rv1718	99.681	627	0	1	0	1146	819	627	76.5568	1	2	624	0
group_355	Rv2627c	99.839	622	1	0	0	1144	1242	622	50.0805	Rv2627c	99.839	622	1	0	0	1144	1242	622	50.0805	1	2	621	0
group_356	Rv3785	99.819	554	1	0	0	1018	1074	615	51.5829	Rv3785	99.819	554	1	0	0	1018	1074	615	51.5829	1	47	615	0
group_357	rmlA	100	38	0	0	1.77e-16	71.3	867	612	4.38293	PE6	100	516	0	0	0	953	516	612	100	0	109	612	1
group_358	Rv3071	100	55	0	0	8.08e-26	102	1110	612	4.95495	Rv3072c	100	332	0	0	3.93e-180	614	525	612	63.2381	0	2	612	0
group_36	Rv1119c	100	49	0	0	7.52e-24	91.6	150	210	32.6667	Rv1119c	100	49	0	0	7.52e-24	91.6	150	210	32.6667	1	109	210	1
group_360	Rv1269c	97.911	383	0	1	0	656	375	603	102.133	Rv1269c	97.911	383	0	1	0	656	375	603	102.133	1	26	603	0
group_361	fadD18	100	603	0	0	0	1114	657	603	91.7808	fadD18	100	603	0	0	0	1114	657	603	91.7808	1	76	603	0
group_362	PE1	99.396	331	1	1	3.67e-175	599	1767	600	18.7323	Rv3639c	89.151	212	19	4	6.26e-74	261	567	600	37.3898	0	1	600	0
group_363	embC	100	143	0	0	2.82e-74	265	3285	597	4.35312	fadD32	100	457	0	0	0	845	1914	597	23.8767	0	1	597	0
group_364	Rv1922	99.818	548	0	1	0	1005	1116	594	49.1039	Rv1922	99.818	548	0	1	0	1005	1116	594	49.1039	1	1	594	0
group_365	Rv2082	100	189	0	0	1.51e-100	350	2166	189	8.72576	Rv2082	100	189	0	0	1.51e-100	350	2166	189	8.72576	1	1	189	0
group_366	Rv2818c	100	439	0	0	0	811	1149	576	38.2071	Rv2818c	100	439	0	0	0	811	1149	576	38.2071	1	1	576	0
group_372	csoR	100	98	0	0	2.84e-50	182	360	543	27.2222	Rv0968	97.842	139	2	1	1.36e-67	239	297	543	46.8013	0	1	543	0
group_373	Rv1765c	100	38	0	0	1.94e-16	71.3	1098	528	3.46084	PPE13	73.884	448	83	27	1.06e-39	148	1332	528	33.6336	0	1	528	0
group_375	Rv0530	100	455	0	0	0	841	1218	495	37.3563	Rv0530	100	455	0	0	0	841	1218	495	37.3563	1	1	495	0
group_376	Rv3900c	97.382	382	10	0	0	651	936	474	40.812	Rv3900c	97.382	382	10	0	0	651	936	474	40.812	1	18	474	0
group_377	malQ	100	423	0	0	0	782	2175	474	19.4483	malQ	100	423	0	0	0	782	2175	474	19.4483	1	1	474	0
group_378	mce3A	99.64	278	1	0	3.57e-148	508	1278	468	21.7527	mce3A	99.64	278	1	0	3.57e-148	508	1278	468	21.7527	1	2	468	0
group_38	Rv1752	100	207	0	0	3.39e-111	383	450	207	46	Rv1752	100	207	0	0	3.39e-111	383	450	207	46	1	109	207	1
group_380	MTB0010	100	44	0	0	2.26e-20	82.4	327	456	13.4557	lprP	100	363	0	0	0	671	675	456	53.7778	0	4	456	0
group_382	nmo1	100	420	0	0	0	776	1131	453	37.1353	nmo1	100	420	0	0	0	776	1131	453	37.1353	1	2	453	0
group_384	Rv3479	100	346	0	0	0	640	3066	441	11.2851	Rv3479	100	346	0	0	0	640	3066	441	11.2851	1	2	441	0
group_386	PPE34	95.385	65	3	0	6.28e-26	104	4380	435	1.48402	PPE34	91.129	124	11	0	2.2e-45	169	4380	435	2.83105	1	1	435	0
group_389	PPE12	100	410	0	0	0	758	1938	432	21.1558	PPE12	100	410	0	0	0	758	1938	432	21.1558	1	1	432	0
group_39	Rv1048c	100	44	0	0	3.41e-20	82.4	1116	204	3.94265	Rv1048c	100	44	0	0	3.41e-20	82.4	1116	204	3.94265	1	109	204	1
group_391	Rv2742c	100	330	0	0	5.34e-179	610	834	405	39.5683	Rv2742c	100	330	0	0	5.34e-179	610	834	405	39.5683	1	109	405	1
group_392	rplT	100	166	0	0	3.61e-88	307	390	405	42.5641	rplT	100	166	0	0	3.61e-88	307	390	405	42.5641	1	1	405	0
group_394	mmpL12	100	265	0	0	2.94e-142	490	3441	396	7.70125	mmpL12	100	265	0	0	2.94e-142	490	3441	396	7.70125	1	1	396	0
group_396	Rv3209	100	245	0	0	5.69e-132	453	561	363	43.672	Rv3209	100	245	0	0	5.69e-132	453	561	363	43.672	1	109	363	1
group_397	Rv1978	100	179	0	0	4.24e-95	331	849	363	21.0836	Rv1978	100	179	0	0	4.24e-95	331	849	363	21.0836	1	3	363	0
group_398	accA2	100	231	0	0	1.21e-123	427	2004	354	11.5269	accA2	100	231	0	0	1.21e-123	427	2004	354	11.5269	1	1	354	0
group_399	Rv1059	100	147	0	0	3.15e-77	272	1065	351	13.8028	Rv1059	100	147	0	0	3.15e-77	272	1065	351	13.8028	1	1	351	0
group_40	Rv3108	100	116	0	0	1.26e-60	215	441	204	26.3039	Rv3108	100	116	0	0	1.26e-60	215	441	204	26.3039	1	109	204	1
group_400	MTB0010	100	44	0	0	1.7e-20	82.4	327	345	13.4557	Rv1360	100	250	0	0	1.64e-134	462	1023	345	24.4379	0	1	345	0
group_404	Rv1949c	100	327	0	0	2.3e-177	604	960	327	34.0625	Rv1949c	100	327	0	0	2.3e-177	604	960	327	34.0625	1	3	327	0
group_405	Rv2560	100	88	0	0	1.69e-44	163	978	327	8.99796	Rv2560	100	88	0	0	1.69e-44	163	978	327	8.99796	1	109	327	1
group_406	Rv0454	100	225	0	0	4.13e-121	416	351	324	64.1026	Rv0454	100	225	0	0	4.13e-121	416	351	324	64.1026	1	109	324	1
group_407	MTB0010	100	44	0	0	1.57e-20	82.4	327	321	13.4557	Rv3128c	100	226	0	0	3.33e-121	418	1014	321	22.288	0	26	321	0
group_41	Rv0348	100	46	0	0	1.54e-21	86.1	654	204	7.03364	Rv0349	100	156	0	0	1.11e-82	289	660	204	23.6364	0	45	204	0
group_410	Rv3749c	100	254	0	0	4.34e-137	470	510	309	49.8039	Rv3749c	100	254	0	0	4.34e-137	470	510	309	49.8039	1	109	309	1
group_411	fhaA	100	207	0	0	1.81e-110	383	1584	306	13.0682	fhaA	100	207	0	0	1.81e-110	383	1584	306	13.0682	1	3	306	0
group_414	Rv2998A	100	177	0	0	1.07e-94	327	204	303	86.7647	Rv2998A	100	177	0	0	1.07e-94	327	204	303	86.7647	1	109	303	1
group_418	Rv3216	100	291	0	0	1.05e-157	538	484	291	60.124	Rv3216	100	291	0	0	1.05e-157	538	484	291	60.124	1	109	291	1
group_420	Rv0470A	100	285	0	0	2.02e-154	527	441	285	64.6259	Rv0470A	100	285	0	0	2.02e-154	527	441	285	64.6259	1	109	285	1
group_422	Rv1931c	100	279	0	0	7.61e-151	516	780	279	35.7692	Rv1931c	100	279	0	0	7.61e-151	516	780	279	35.7692	1	107	279	0
group_425	Rv1765c	100	238	0	0	6.59e-128	440	1098	276	21.6758	Rv1765c	100	238	0	0	6.59e-128	440	1098	276	21.6758	1	1	276	0
group_427	PE32	100	129	0	0	6.83e-68	239	300	273	43	PE32	100	129	0	0	6.83e-68	239	300	273	43	1	2	273	0
group_429	Rv3123	100	258	0	0	2.2e-139	477	495	270	52.1212	Rv3123	100	258	0	0	2.2e-139	477	495	270	52.1212	1	109	270	1
group_43	Rv1735c	100	68	0	0	6.78e-34	126	498	201	13.6546	Rv1735c	100	68	0	0	6.78e-34	126	498	201	13.6546	1	108	201	0
group_430	mycP2	100	270	0	0	1.58e-145	499	1653	270	16.3339	mycP2	100	270	0	0	1.58e-145	499	1653	270	16.3339	1	1	270	0
group_431	Rv2306A	100	264	0	0	1.19e-142	488	594	264	44.4444	Rv2306A	100	264	0	0	1.19e-142	488	594	264	44.4444	1	109	264	1
group_44	Rv2647	100	34	0	0	3.97e-15	63.9	369	201	9.21409	Rv2647	100	34	0	0	3.97e-15	63.9	369	201	9.21409	1	94	201	0
group_45	Rv3098c	99.502	201	1	0	3.33e-106	366	453	201	44.3709	Rv3098c	99.502	201	1	0	3.33e-106	366	453	201	44.3709	1	109	201	1
group_47	Rv2003c	100	161	0	0	2.31e-85	298	858	198	18.7646	Rv2003c	100	161	0	0	2.31e-85	298	858	198	18.7646	1	109	198	1
group_5	Rv1990A	100	100	0	0	9.57e-52	185	336	258	29.7619	Rv1990A	100	100	0	0	9.57e-52	185	336	258	29.7619	1	109	258	1
group_51	Rv0229c	100	195	0	0	2.27e-104	361	681	195	28.6344	Rv0229c	100	195	0	0	2.27e-104	361	681	195	28.6344	1	109	195	1
group_52	oxyR'	100	195	0	0	1.72e-104	361	517	195	37.7176	oxyR'	100	195	0	0	1.72e-104	361	517	195	37.7176	1	109	195	1
group_53	Rv1765c	100	39	0	0	1.92e-17	73.1	1098	195	3.55191	narK1	100	159	0	0	5.33e-84	294	1548	195	10.2713	0	1	195	0
group_54	cyp144	100	179	0	0	3.42e-95	331	1305	195	13.7165	cyp144	100	179	0	0	3.42e-95	331	1305	195	13.7165	1	1	195	0
group_55	Rv1765c	100	38	0	0	6.91e-17	71.3	1098	195	3.46084	Rv1765c	100	38	0	0	6.91e-17	71.3	1098	195	3.46084	1	1	195	0
group_56	Rv0393	100	192	0	0	2.03e-102	355	1326	192	14.4796	Rv0393	100	192	0	0	2.03e-102	355	1326	192	14.4796	1	109	192	1
group_6	Rv1504c	100	242	0	0	1.99e-130	448	600	258	40.3333	Rv1504c	100	242	0	0	1.99e-130	448	600	258	40.3333	1	10	258	0
group_60	vapC46	100	64	0	0	8.34e-32	119	393	189	16.285	vapC46	100	64	0	0	8.34e-32	119	393	189	16.285	1	109	189	1
group_61	Rv1765c	100	38	0	0	6.69e-17	71.3	1098	189	3.46084	Rv1765c	100	38	0	0	6.69e-17	71.3	1098	189	3.46084	1	3	189	0
group_66	Rv2943A	100	186	0	0	1.69e-99	344	531	186	35.0282	Rv2943A	100	186	0	0	1.69e-99	344	531	186	35.0282	1	81	186	0
group_68	MTB0010	100	44	0	0	8.99e-21	82.4	327	186	13.4557	MTB0010	100	44	0	0	8.99e-21	82.4	327	186	13.4557	1	3	186	0
group_69	PE_PGRS38	100	107	0	0	4.22e-55	198	1599	186	6.69168	PE_PGRS38	100	107	0	0	4.22e-55	198	1599	186	6.69168	1	1	186	0
group_71	PPE34	100	85	0	0	1.93e-42	158	4380	183	1.94064	PPE34	100	85	0	0	1.93e-42	158	4380	183	1.94064	1	109	183	1
group_72	Rv2435c	100	167	0	0	2.51e-88	309	2193	183	7.61514	Rv2435c	100	167	0	0	2.51e-88	309	2193	183	7.61514	1	1	183	0
group_74	vapC27	100	40	0	0	1.77e-18	75	414	174	9.66184	vapC27	100	40	0	0	1.77e-18	75	414	174	9.66184	1	109	174	1
group_76	Rv1506c	100	160	0	0	4.22e-85	296	501	174	31.9361	Rv1506c	100	160	0	0	4.22e-85	296	501	174	31.9361	1	8	174	0
group_8	Rv3675	100	221	0	0	5.81e-119	409	378	255	58.4656	Rv3675	100	221	0	0	5.81e-119	409	378	255	58.4656	1	109	255	1
group_82	ctpV	100	76	0	0	9.41e-38	141	2379	165	3.19462	Rv0968	98.947	95	0	1	5.35e-47	169	297	165	31.9865	0	2	165	0
group_83	MTB0010	100	44	0	0	7.92e-21	82.4	327	165	13.4557	MTB0010	100	44	0	0	7.92e-21	82.4	327	165	13.4557	1	1	165	0
group_84	ptrBb	100	49	0	0	6.6e-23	91.6	1659	162	2.95359	ptrBb	100	49	0	0	6.6e-23	91.6	1659	162	2.95359	1	109	162	1
group_88	Rv2661c	100	159	0	0	1.08e-84	294	390	159	40.7692	Rv2661c	100	159	0	0	1.08e-84	294	390	159	40.7692	1	109	159	1
group_9	Rv0245	100	221	0	0	7.57e-119	409	489	255	45.1943	Rv0245	100	221	0	0	7.57e-119	409	489	255	45.1943	1	1	255	0
group_91	Rv2309A	100	56	0	0	1.37e-27	104	288	153	19.4444	Rv2309A	100	56	0	0	1.37e-27	104	288	153	19.4444	1	109	153	1
group_95	Rv3369	100	58	0	0	1.58e-28	108	435	150	13.3333	Rv3369	100	58	0	0	1.58e-28	108	435	150	13.3333	1	109	150	1
group_97	Rv0968	100	88	0	0	2.25e-45	163	297	150	29.6296	Rv0968	100	88	0	0	2.25e-45	163	297	150	29.6296	1	1	150	0
group_98	plcB	98.374	123	0	1	3.21e-60	215	1539	150	7.9922	plcB	98.374	123	0	1	3.21e-60	215	1539	150	7.9922	1	4	150	0
group_99	Rv0745	100	52	0	0	4.05e-25	97.1	528	147	9.84848	Rv0745	100	52	0	0	4.05e-25	97.1	528	147	9.84848	1	109	147	1

## Sheet: group genes- H37Rv
Supplemental Data 6. Table of unnamed open reading frames in pangenome separated by being unannotated but present in H37Rv versus being absent in H37Rv and thus putatively novel genes
Unannotated Gene in H37Rv	Putatively Novel Gene
group_155	group_431
group_237	group_429
group_104	group_421
group_89	group_420
group_50	group_418
group_58	group_414
group_342	group_410
group_210	group_408
group_78	group_406
group_46	group_405
group_93	group_396
group_86	group_391
group_25	group_357
group_10	group_343
group_179	group_279
group_426	group_275
group_352	group_270
group_149	group_250
group_101	group_230
group_188	group_228
group_128	group_227
group_59	group_224
group_107	group_219
group_223	group_215
group_27	group_201
group_80	group_200
group_276	group_197
group_148	group_189
group_22	group_178
group_85	group_171
group_18	group_170
group_13	group_166
group_319	group_163
group_70	group_157
group_158	group_156
group_4	group_127
group_26	group_103
group_234	group_100
group_424	group_99
group_402	group_95
group_180	group_94
group_79	group_92
group_75	group_91
group_196	group_88
group_199	group_87
group_52	group_84
group_57	group_74
group_63	group_71
group_7	group_60
group_403	group_56
group_105	group_51
group_65	group_47
group_206	group_45
group_317	group_42
group_415	group_40
group_64	group_39
group_139	group_38
group_37	group_36
group_150	group_35
group_77	group_30
group_211	group_28
group_32	group_24
group_164	group_23
group_165	group_21
group_48	group_12
group_81	group_11
group_49	group_8
group_102	group_5
group_96	group_3
group_129	group_0
group_172	group_390
group_221	group_255
group_194	group_218
group_225	group_209
	group_90
	group_43
	group_422
	group_212
	group_192
	group_141
	group_14
	group_1
	group_305
	group_253
	group_204
	group_190
	group_245
	group_167
	group_220
	group_217
	group_309
	group_186
	group_44
	group_216
	group_203
	group_393
	group_316
	group_187
	group_183
	group_66
	group_361
	group_257
	group_233
	group_423
	group_326
	group_191
	group_73
	group_29
	group_356
	group_267
	group_41
	group_31
	group_313
	group_318
	group_353
	group_407
	group_360
	group_184
	group_263
	group_159
	group_376
	group_176
	group_202
	group_6
	group_17
	group_173
	group_76
	group_346
	group_339
	group_323
	group_244
	group_208
	group_380
	group_98
	group_411
	group_404
	group_397
	group_314
	group_213
	group_177
	group_174
	group_132
	group_131
	group_68
	group_61
	group_33
	group_427
	group_401
	group_384
	group_382
	group_378
	group_358
	group_355
	group_354
	group_350
	group_335
	group_328
	group_266
	group_169
	group_133
	group_82
	group_62
	group_20
	group_19
	group_430
	group_425
	group_400
	group_399
	group_398
	group_394
	group_392
	group_389
	group_386
	group_377
	group_375
	group_373
	group_372
	group_366
	group_365
	group_364
	group_363
	group_362
	group_351
	group_348
	group_341
	group_306
	group_264
	group_231
	group_226
	group_182
	group_181
	group_175
	group_168
	group_160
	group_154
	group_153
	group_151
	group_145
	group_144
	group_142
	group_124
	group_123
	group_106
	group_97
	group_83
	group_72
	group_69
	group_67
	group_55
	group_54
	group_53
	group_34
	group_16
	group_15
	group_9
	group_2

## Sheet: group genes by lineage
Supplemental Data 6. Putative novel genes present in a single lineage, by count and percentage of isolates within the lineage with the gene present
Lineage 1		Lineage 2		Lineage 3		Lineage 4		Lineage 5		Lineage 6		Lineage 7
Gene	Count (%)	Gene	Count (%)	Gene	Count (%)	Gene	Count (%)	Gene	Count (%)	Gene	Count (%)	Gene	Count (%)
group_376	18 (90)	group_353	31 (83.78)	group_6	10 (100)	group_313	37 (100)	group_177	3 (100)	group_399	1 (100)	NA
group_176	18 (90)	group_407	26 (70.27)	group_427	2 (20)	group_17	9 (24.32)	group_68	3 (100)	group_306	1 (100)
group_98	4 (20)	group_360	26 (70.27)	group_384	2 (20)	group_76	8 (21.62)	group_398	1 (33.33)	group_226	1 (100)
group_378	2 (10)	group_380	4 (10.81)	group_358	2 (20)	group_314	3 (8.11)	group_394	1 (33.33)
group_350	2 (10)	group_397	3 (8.11)	group_400	1 (10)	group_174	3 (8.11)	group_145	1 (33.33)
group_328	2 (10)	group_131	3 (8.11)	group_364	1 (10)	group_132	3 (8.11)
group_133	2 (10)	group_401	2 (5.41)	group_181	1 (10)	group_61	3 (8.11)
group_82	2 (10)	group_430	1 (2.7)	group_53	1 (10)	group_335	2 (5.41)
group_62	2 (10)	group_386	1 (2.7)			group_425	1 (2.7)
group_392	1 (5)	group_363	1 (2.7)			group_377	1 (2.7)
group_389	1 (5)	group_16	1 (2.7)			group_375	1 (2.7)
group_372	1 (5)					group_373	1 (2.7)
group_348	1 (5)					group_366	1 (2.7)
group_231	1 (5)					group_365	1 (2.7)
group_175	1 (5)					group_362	1 (2.7)
group_168	1 (5)					group_351	1 (2.7)
group_144	1 (5)					group_341	1 (2.7)
group_142	1 (5)					group_264	1 (2.7)
group_97	1 (5)					group_182	1 (2.7)
group_83	1 (5)					group_160	1 (2.7)
group_72	1 (5)					group_154	1 (2.7)
group_69	1 (5)					group_153	1 (2.7)
group_67	1 (5)					group_151	1 (2.7)
group_34	1 (5)					group_124	1 (2.7)
group_15	1 (5)					group_123	1 (2.7)
						group_106	1 (2.7)
						group_55	1 (2.7)
						group_54	1 (2.7)
						group_9	1 (2.7)
						group_2	1 (2.7)

## Sheet: lineage-associated sequences
Supplemental Data 6. Representative sequence in pangenome of putative novel genes present in a single lineage
Putative Novel Gene	Lineage Associated	Sequence
group_6	Lineage 3	ATGCCGGGGCGGTTCAATCGCGCCTTGGGCCGCGTCTTCGACCACCGCCAGGTTGTGGTGCGTGGCGATCTTCATGATCGCGTCCATCTCGCAGGCCACGCCGGCATAGTGAACGGGGACGATGGCCTTGGTTCGCGGGGTGATGGCGTCTACGATGCGAGTTTCATCAATGTTGAGCGTGTCGGGCCGAATATCGACAAAGACTGGCACACCACCGCGCAACACGAAGGCGTTGGCGGTAGAGACAAAGGTGTATGA
group_313	Lineage 4	ATGACCTCCCGCAGTGTAGCGGCGCGGCCCACGCCCGGATTCCAACAACGCCGCGTGCAGTGCCGCCACATCTCGGACGTCGACGATCAACCACGCCGCGCCGCGCCCGGGAATGACATGCATCCACAATGCGGACCGGACACCCTCCCCGGCTTCACCGAATTGATCGCCCACCGGCGGGCCGAGGACCATGCCAGGATAAGTGATGTTCACCGGTGCGCCGGCGTCCTGAAGACCGCGCGCATAGATTTCGATCTGCGCTTTGGATTGTCCGTATCCATCCGTCCCACCGGCAACCGGCAGATCAGCGCTCAGCGTCGCCAAGTTGGGACGAAACAGCGCCGTGAAGCTCGACACATGCACGATCGGATCCATTCCGAGCTCGACGGCTTGACCGAG…
group_177	Lineage 5	ATGTTCGAAACGCCACTGACCGTGGTCGGTCACATCGTCAACGATTTGCAGCGCCGCAAAGCCATCACTGGCCACAACCCCCTGCCCATATCGGCTTAG
group_68	Lineage 5	ATGCCCAACGACTCGATGTTTCTTTTCATTGAATCTCGTGAACACCCCATGCATGTGGGTGGCTTGTCGTTGTTCGAGCCACCGCAGGGAGTGAACCGCCCCGGCATGTCCGGAGACTCCAGTTCTTGGAAAGGATGGGGTCATGTCAGGTGGTTCATCGAGGAGGTACCCGCCGGAGCTGCGTGA
group_399	Lineage 6	ATGAGCGGCAGGTCGAAAAAGCTCTGGATCCCCGCCGGGGCGGCGCAGGTTGCCGGGATCGCGTTGACGCAGTGCGCCGCGGTTGCCACGATCCCGGGGTTGCTCTTCAAGCCGGCCGCCACGGTCTGCGGTTGCCAACCCTTGATGAGAGCTATAACGGCACCCCCCGTGGACTCGATCACCGTCGGCTACCAAGCAGCGCAAACCGGCGGCTACTCGCCACCGACAAATCTGCTGATCAACGGTCAAGCCGTCACCATCGACCAGACCCCCATCACCTCGTCGCCAACGACTCCGCCACCCACCACACCACCCGAGATCCCGACCGGTGGAACGGTGATCTCCACCTAG
group_306	Lineage 6	ATGACCGACGACGAGCGATTCTCACTGTTGGTCGGCCTGACCGGGGCCAGCGATCTGTGGCCGGTGCGCGATGAACGCATCCCACAGGGCGTGCCGATGTGTGCCGGGTATGTGCCGGGGATTCCCCGGCTCGGGGTCCCGGCCTTGTTGATGAGCGATGCCGGTCTGGGCGTCACCAACCCTGGCTACCGCCCCGGTGACACCGCTACGGCGCTGCCCGCCGGCCTTGCCCTAGCGGCCAGCTTTAACCCGGTGCTGGCCCGGTCCTCGGGCAAAGCGATCGGCCGGGAGGCGCGCAGTCGCGGGTTCAACGTGCAACTGGCCGGCGCAATCAATCTGGCGCGCGACCCGCGTAACGGCCGCAACTTCGAGTACCTTTCCGAGGACCCGTTGTTGAGT…
group_226	Lineage 6	ATGTCGGGAACCACCACGCATGTTGACTACCTGAAGCGTCTCACGGCAGATCTGCGGCGCACCCGCAGACGCCTGTCCGACTTGGAAGCCAAGTTGTCCGAGCCGGTTGCGGTGGTCGGAATGGGATGCCGTTATCCAGGTGGGGTGGATTCGCCGGAGACGTTGTGGGAGCTGGTGGCCCAGGGCCGTGATGCGGTATCGGATTTTCCGGCGGATCGCGGGTGGGATGTGGACGGGTTGTTTGATCCTGACCCGGATGCATGCGGGAAGATGTATACCCGCCGCGGGACGTTTCTGGAGCATGCGGGTGACTTCGACGCCGGATTCTTTGGAATCGGTCCTAGCGAGGCGCTGGCGATGGACCCGCAACAGCGCCTGCTATTGGAAGTGTCGTGGGAA…
