# Supplementary material for: Interred mechanisms of resistance and host immune evasion revealed through network-connectivity analysis of M. tuberculosis complex graph pangenome
Source: mSystems. 2025 Mar 6;10(4):e00499-24. doi: 10.1128/msystems.00499-24 (PMC12013269; doi:10.1128/msystems.00499-24)
Supplement: Data Set S7 — Study isolate pDST, lineage, and NCBI Biosample accessions. [file msystems.00499-24-s0007.xlsx]

## Sheet: in
Supplemental Data: Study isolate pDST, lineage and NCBI Biosample Accessions
Isolate	inh	rif	amk	cap	kan	mox	ofx	fq	pza	resistance	main_lineage	biosample	bioproject
1-0006	R	R	R	R	R	R	R	R	R	XDR	lineage2	SAMN12325189	PRJNA555636
1-0007	R	R	R	R	R	R	R	R	R	XDR	lineage3	SAMN12325190	PRJNA555636
1-0009	R	R	R	R	R	S	S	S	S	preXDR	lineage2	SAMN12325191	PRJNA555636
1-0013	R	R	S	S	R	R	R	R	S	XDR	lineage3	SAMN12325192	PRJNA555636
1-0017	R	R	R	R	R	R	R	R	R	XDR	lineage2	SAMN12325193	PRJNA555636
1-0021	R	R	R	R	R	S	R	D	R	XDR	lineage3	SAMN12325194	PRJNA555636
1-0023	R	R	S	S	R	R	R	R	R	XDR	lineage2	SAMN12325195	PRJNA555636
1-0028	R	R	R	S	R	R	R	R	R	XDR	lineage2	SAMN12325196	PRJNA555636
1-0030	R	R	R	R	R	R	R	R	R	XDR	lineage1	SAMN12325197	PRJNA555636
1-0031	R	R	R	R	R	R	R	R	R	XDR	lineage2	SAMN12325198	PRJNA555636
1-0036	R	R	R	R	R	R	R	R	S	XDR	lineage4	SAMN12325199	PRJNA555636
1-0039	R	R	S	S	R	R	R	R	S	XDR	lineage2	SAMN12325200	PRJNA555636
1-0044	R	R	R	R	R	R	R	R	S	XDR	lineage4	SAMN12325201	PRJNA555636
1-0045	R	R	R	R	R	R	R	R	R	XDR	lineage2	SAMN12325202	PRJNA555636
1-0047	R	R	R	R	R	R	R	R	R	XDR	lineage3	SAMN12325203	PRJNA555636
1-0054	R	R	R	R	R	R	R	R	R	XDR	lineage2	SAMN12325204	PRJNA555636
1-0056	R	R	R	R	R	R	R	R	R	XDR	lineage2	SAMN12325205	PRJNA555636
1-0061	R	R	R	R	R	R	R	R	R	XDR	lineage1	SAMN12325206	PRJNA555636
1-0064	R	R	R	R	R	R	R	R	R	XDR	lineage2	SAMN12325207	PRJNA555636
1-0069	R	R	R	S	R	R	R	R	R	XDR	lineage2	SAMN12325209	PRJNA555636
1-0071	R	R	S	S	R	R	R	R	R	XDR	lineage2	SAMN12325210	PRJNA555636
1-0084	R	R	R	R	R	R	R	R	S	XDR	lineage2	SAMN12325212	PRJNA555636
1-0102	R	R	R	R	R	R	R	R	R	XDR	lineage2	SAMN12325213	PRJNA555636
1-0107	R	S	R	R	R	R	R	R	R	other	lineage3	SAMN12325214	PRJNA555636
1-0110	R	R	R	R	R	R	R	R	R	XDR	lineage2	SAMN12325215	PRJNA555636
1-0112	R	R	R	R	R	R	R	R	S	XDR	lineage2	SAMN12325216	PRJNA555636
1-0116	R	R	R	S	R	R	R	R	R	XDR	lineage2	SAMN12325217	PRJNA555636
1-0123	R	R	R	R	R	R	R	R	R	XDR	lineage2	SAMN12325218	PRJNA555636
1-0137	R	R	R	R	R	R	R	R	R	XDR	lineage2	SAMN12325219	PRJNA555636
1-0149	R	R	R	R	R	R	R	R	R	XDR	lineage2	SAMN12325220	PRJNA555636
1-0150	R	R	R	R	R	R	R	R	R	XDR	lineage2	pending	PRJNA555636
1-0153	R	R	R	R	R	R	R	R	ND	XDR	lineage2	SAMN12325221	PRJNA555636
1-0156	R	R	S	S	S	R	R	R	R	preXDR	lineage4	SAMN12325222	PRJNA555636
1-0160	S	S	S	S	S	S	S	S	R	mono	lineage3	SAMN12325223	PRJNA555636
1-0165	R	R	R	S	R	R	R	R	R	XDR	lineage4	pending	PRJNA555636
1-0168	R	R	R	R	R	R	R	R	R	XDR	lineage4	SAMN12325224	PRJNA555636
1-0170	R	R	R	R	R	R	R	R	ND	XDR	lineage2	pending	PRJNA555636
2-0011	R	R	R	S	R	S	S	S	S	preXDR	lineage2	pending	PRJNA555636
2-0013	R	R	R	S	R	R	R	R	R	XDR	lineage2	SAMN12325225	PRJNA555636
2-0021	R	R	S	S	R	R	R	R	S	XDR	lineage4	SAMN12325226	PRJNA555636
2-0022	R	R	S	S	R	R	R	R	R	XDR	lineage4	SAMN12325227	PRJNA555636
2-0023	R	R	S	S	R	R	R	R	R	XDR	lineage4	SAMN12325228	PRJNA555636
2-0026	R	R	S	S	R	R	R	R	R	XDR	lineage4	pending	PRJNA555636
2-0028	R	R	S	S	R	R	R	R	R	XDR	lineage4	SAMN12325229	PRJNA555636
2-0029	R	R	S	R	R	R	R	R	ND	XDR	lineage4	SAMN12325230	PRJNA555636
2-0031	R	R	S	S	R	R	R	R	R	XDR	lineage2	SAMN12325231	PRJNA555636
2-0034	R	R	S	S	R	R	R	R	S	XDR	lineage2	SAMN12325232	PRJNA555636
2-0043	R	R	S	S	R	R	R	R	S	XDR	lineage4	SAMN12325233	PRJNA555636
2-0046	R	R	S	R	R	R	R	R	ND	XDR	lineage4	SAMN12325234	PRJNA555636
2-0052	R	R	S	S	S	R	R	R	R	preXDR	lineage2	SAMN12325235	PRJNA555636
2-0059	R	R	R	S	R	S	S	S	R	preXDR	lineage4	SAMN12325236	PRJNA555636
2-0068	R	R	S	R	R	R	R	R	R	XDR	lineage2	SAMN12325237	PRJNA555636
2-0111	S	S	S	S	S	S	S	S	ND	panS	lineage4	pending	PRJNA555636
3-0059	R	R	S	S	S	S	S	S	ND	MDR	lineage4	SAMN12325238	PRJNA555636
3-0090	R	S	S	S	S	S	S	S	S	mono	lineage1	SAMN12325239	PRJNA555636
3-0096	R	R	S	S	S	R	R	R	S	preXDR	lineage1	SAMN12325240	PRJNA555636
3-0124	R	R	S	S	S	S	S	S	R	MDR	lineage1	SAMN12325241	PRJNA555636
4-0010	R	R	R	R	R	R	R	R	R	XDR	lineage4	SAMN12325242	PRJNA555636
4-0012	R	R	R	S	R	R	R	R	R	XDR	lineage4	SAMN12325243	PRJNA555636
4-0019	R	R	R	R	R	R	R	R	R	XDR	lineage4	SAMN12325244	PRJNA555636
4-0024	R	R	R	R	R	R	R	R	R	XDR	lineage4	SAMN12325245	PRJNA555636
4-0062	R	R	R	R	R	S	R	D	R	XDR	lineage2	SAMN12325247	PRJNA555636
4-0073	R	R	R	R	R	R	R	R	S	XDR	lineage4	SAMN12325248	PRJNA555636
4-0077	R	R	R	R	R	R	R	R	R	XDR	lineage2	SAMN12325249	PRJNA555636
4-0083	R	S	R	R	R	R	R	R	S	other	lineage4	pending	PRJNA555636
4-0087	S	S	S	S	S	S	S	S	S	panS	lineage4	SAMN12325250	PRJNA555636
4-0096	R	R	R	R	R	R	R	R	R	XDR	lineage2	SAMN12325251	PRJNA555636
H37Rv	NA	NA	NA	NA	NA	NA	NA	NA	NA	panS	lineage4	NC_000962.3	N/A
N0004	NA	NA	NA	NA	NA	NA	NA	NA	NA	NA	lineage3	SAMEA3358985	PRJEB8783
N0054	NA	NA	NA	NA	NA	NA	NA	NA	NA	NA	lineage3	SAMEA3358987	PRJEB8783
N0072	NA	NA	NA	NA	NA	NA	NA	NA	NA	NA	lineage1	SAMEA3358979	PRJEB8783
N0091	NA	NA	NA	NA	NA	NA	NA	NA	NA	NA	lineage6	SAMEA3358993	PRJEB8783
N0153	NA	NA	NA	NA	NA	NA	NA	NA	NA	NA	lineage1	SAMEA3358980	PRJEB8783
N0157	NA	NA	NA	NA	NA	NA	NA	NA	NA	NA	lineage1	SAMEA3358978	PRJEB8783
N1063	NA	NA	NA	NA	NA	NA	NA	NA	NA	NA	lineage5	SAMEA3358991	PRJEB8783
N1176	NA	NA	NA	NA	NA	NA	NA	NA	NA	NA	lineage5	SAMEA3443999	PRJEB8783
N1216	NA	NA	NA	NA	NA	NA	NA	NA	NA	NA	lineage4	SAMEA3358988	PRJEB8783
N1272	NA	NA	NA	NA	NA	NA	NA	NA	NA	NA	lineage5	SAMEA3358992	PRJEB8783
N1274	NA	NA	NA	NA	NA	NA	NA	NA	NA	NA	lineage3	SAMEA3358986	PRJEB8783
SEA00042	S	S	ND	ND	ND	ND	ND	ND	R	mono	lineage4	SAMN12325252	PRJNA555636
SEA02010036	ND	ND	ND	ND	ND	ND	R	ND	ND	mono	lineage2	SAMN12325253	PRJNA555636
SEA06535	S	S	ND	ND	ND	ND	ND	ND	R	mono	lineage4	SAMN12325254	PRJNA555636
SEA07010354	R	R	ND	ND	ND	ND	S	ND	S	MDR	lineage3	SAMN12325255	PRJNA555636
SEA07020250	ND	ND	S	R	S	ND	ND	ND	ND	mono	lineage4	SAMN12325256	PRJNA555636
SEA08151	S	S	ND	ND	ND	ND	ND	ND	R	mono	lineage1	SAMN12325257	PRJNA555636
SEA08162	S	S	ND	ND	ND	ND	ND	ND	R	mono	lineage4	SAMN12325258	PRJNA555636
SEA09020048	ND	R	ND	ND	ND	ND	ND	ND	ND	mono	lineage4	SAMN12325259	PRJNA555636
SEA09167	S	S	ND	ND	ND	ND	ND	ND	R	mono	lineage4	SAMN12325260	PRJNA555636
SEA10470	S	S	ND	ND	ND	ND	ND	ND	R	mono	lineage4	pending	PRJNA555636
SEA11020038	R	R	R	R	R	ND	ND	ND	ND	preXDR	lineage4	SAMN12325261	PRJNA555636
SEA11020057	R	S	S	R	S	ND	ND	ND	ND	other	lineage4	SAMN12325262	PRJNA555636
SEA11020068	R	S	S	R	S	ND	ND	ND	ND	other	lineage4	SAMN12325263	PRJNA555636
SEA11020092	R	R	S	R	S	ND	ND	ND	ND	preXDR	lineage4	SAMN12325264	PRJNA555636
SEA11278	S	S	ND	ND	ND	ND	ND	ND	R	mono	lineage7	SAMN12325265	PRJNA555636
SEA12126	S	S	ND	ND	ND	ND	ND	ND	R	mono	lineage1	SAMN12325266	PRJNA555636
SEA12202	S	S	ND	ND	ND	ND	ND	ND	R	mono	lineage1	SAMN12325267	PRJNA555636
SEA12334	S	S	ND	ND	ND	ND	ND	ND	R	mono	lineage1	SAMN12325268	PRJNA555636
SEA13020298	ND	ND	R	R	R	ND	ND	ND	R	other	lineage2	SAMN12325269	PRJNA555636
SEA13111	S	S	ND	ND	ND	ND	ND	ND	R	mono	lineage1	SAMN12325270	PRJNA555636
SEA14117	S	S	ND	ND	ND	ND	ND	ND	R	mono	lineage2	SAMN12325271	PRJNA555636
SEA14318	S	S	ND	ND	ND	ND	ND	ND	R	mono	lineage1	SAMN12325272	PRJNA555636
SEA14333	S	S	ND	ND	ND	ND	ND	ND	R	mono	lineage1	SAMN12325273	PRJNA555636
SEA15228	S	S	ND	ND	ND	ND	ND	ND	R	mono	lineage1	SAMN12325274	PRJNA555636
SEA15229	S	S	ND	ND	ND	ND	ND	ND	R	mono	lineage1	SAMN12325275	PRJNA555636
SEA15230	S	S	ND	ND	ND	ND	ND	ND	R	mono	lineage1	SAMN12325276	PRJNA555636
SEA17020023	R	R	S	S	R	ND	S	ND	ND	preXDR	lineage1	SAMN12325277	PRJNA555636
SEA17020024	R	R	R	S	R	ND	S	ND	ND	preXDR	lineage1	SAMN12325278	PRJNA555636
SEA17020027	R	S	R	S	R	ND	S	ND	ND	other	lineage4	pending	PRJNA555636
SEA17020028	R	S	S	S	R	ND	S	ND	ND	other	lineage2	SAMN12325279	PRJNA555636
SEA17020030	S	R	S	S	R	ND	S	ND	ND	other	lineage4	SAMN12325280	PRJNA555636
